# Supplementary material for: A Novel Software and Method for the Efficient Development of Polymorphic SSR Loci Based on Transcriptome Data
Source: Genes (Basel). 2019 Nov 11;10(11):917. doi: 10.3390/genes10110917 (PMC6895799; doi:10.3390/genes10110917)
Supplement: Supplementary file 1 [file genes-10-00917-s001.zip]

Archive with 8 entries (5 files):
- Supplementary Materials/
- Supplementary Materials/Supplementary File 1/
- Supplementary Materials/Supplementary File 1/findStr.result.detail
- Supplementary Materials/Supplementary File 2/
- Supplementary Materials/Supplementary File 2/findStr.result
- Supplementary Materials/Supplementary Table 1.docx
- Supplementary Materials/Supplementary Table 2.docx
- Supplementary Materials/Supplementary Table 3.docx
