# Supplementary material for: A Novel Software and Method for the Efficient Development of Polymorphic SSR Loci Based on Transcriptome Data
Source: Genes (Basel). 2019 Nov 11;10(11):917. doi: 10.3390/genes10110917 (PMC6895799; doi:10.3390/genes10110917)
Supplement: Supplementary file 1 [file genes-10-00917-s001.zip › Supplementary Materials/Supplementary File 1/findStr.result.detail]

Loci	Total_number	Repeat_number
CCCACACACC_CA_TAGAATATTA	1	8;
TACAATTTGC_A_CACACATTTA	5	11;12;12;11;11;
TTTTAAAAAT_TA_GGGAAAATAC	1	7;
TGTCTAATAT_TA_ATTGTTGTGA	3	10;9;10;
AGGTTTATAT_A_TACTATTGGT	11	10;10;10;10;10;10;10;10;10;10;10;
AATAAATACA_T_AGAAAAAAAA	2	28;25;
TCCTTAATAA_T_AAATTGTATG	1	12;
TTCATAATAG_T_GTAACATGTT	1	20;
TTTTTTTTCT_A_TGTTGATATC	1	17;
CCGAATCGTT_A_CAATGATGTT	2	17;18;
ATAATCAAAC_T_GAGTATAACA	2	10;10;
GCGAGCGGTT_ATA_TATTGTTGAC	1	7;
TAACAATAAT_A_TTACACTGTT	1	11;
TTTTAACATT_A_GAAACAAAGA	3	10;10;10;
TAATATGTAA_AT_AAATAAATTG	1	8;
TAATATATAT_A_TACTAAATAA	1	11;
TCTCGACTTG_T_ATTATTGTAT	2	13;13;
GTATTATTAG_GA_GTGTGAGAGA	2	7;7;
TTTTTCAAAA_T_GTTAATTATT	8	10;10;10;10;10;10;10;10;
AGTACGTTTT_A_TTTGCATAAA	3	10;10;10;
TATTTATTTA_T_AAGTTTTTAT	4	12;12;12;12;
ATGATGTGTG_T_ATTTATTTTT	3	12;12;12;
ATACAAAATG_A_GAAAAAGAAA	2	12;12;
GGTAAAATTT_A_TGTTCCCAAA	1	13;
GGAGTACATA_AT_ACTTTTTTAT	22	7;7;7;7;7;7;7;7;7;7;7;7;7;7;7;7;7;7;7;7;7;7;
AATCGATGAG_AT_TATATATAAT	2	8;8;
AAGGCCCGTT_A_CAGTTTTAAT	1	19;
TTGTTGATAC_AT_GTATATTATA	2	7;7;
AAACTCCTAC_A_CAAAACAAAA	4	11;11;11;11;
TGTTTTCCTA_T_GTTCTTTGTT	2	12;12;
AACCACGCTT_AC_GATGCACATA	1	8;
TGTATATACA_T_GTTAATTAAA	2	11;11;
TAATTTTTAG_TA_AATGTGTATA	1	8;
TTATCAAAGC_AAT_AAACAAAATA	7	7;7;7;7;7;7;7;
AAAATAAACC_A_TTTTTTTTCC	1	13;
TAATATAATA_AT_AATAATATTT	9	7;8;7;7;7;7;7;7;7;
GGGATATTGT_TG_TTCGTTTAGT	1	7;
TTGAGTAAAT_A_TAATAATTCT	3	12;12;12;
GAATTTTTGC_A_TACAAACGCA	15	14;11;11;14;11;11;11;11;14;15;15;14;11;11;14;
AATGTGAAAT_A_CATATCACCG	2	11;11;
CTATTTGTCA_AT_TTTAATTCTA	1	7;
TGTAGCGAAG_AT_GTGATGTAGG	2	9;9;
TACATAATTC_A_TAATGAAAAA	2	19;17;
GGAAAAACAG_A_TAATAATGGT	2	11;11;
AAAATAATTG_T_GAATTATTTA	4	12;12;11;11;
ACACACAAAG_AC_GGTAGTACGC	2	11;10;
AAGTTAGGGA_T_AATTAAAAAA	16	11;11;11;11;12;12;12;12;12;12;12;12;11;11;11;11;
AATGAAGCTC_A_CAGTAGTGAT	3	13;13;13;
AAATATGTGT_ATA_TATATATATA	2	7;7;
AAACATATTG_T_AAATATTTTT	1	11;
AGATATGCAG_T_CTACAATCTG	9	10;10;10;10;10;10;10;10;10;
ATACTGAGGA_AG_GGAGAGAGAG	1	12;
CTCCGGGATC_T_GATTTATGCT	1	16;
TTTTTGTAAC_A_CCCGGAAACC	1	18;
AAAACCTATT_A_TGGAAAACCA	2	15;15;
TAGTGCCGGT_CG_CCCGTTTGTG	1	7;
TTTATTAAAA_AT_TGTTATAACA	1	10;
GGAAAAAAAG_T_AAATAGTTCA	1	13;
TTTTTTTTTA_T_GGTCTTTGGC	1	18;
TGACCAATGC_A_TGAGAATAAA	5	10;10;10;10;10;
CCATTTACCG_A_CGCAATAAAT	1	13;
GAATAATCGT_A_CACTTTACAA	1	10;
AGTATTATTA_T_AATATAAGCT	5	12;12;12;12;12;
GTGAGTGAGG_GT_GGGGGTGTGT	1	11;
ACGTACACAT_AC_GTAAGTTGAC	1	14;
GTATATAACG_T_AAATAAATAA	6	17;17;17;17;17;17;
TTGTACCTAA_T_GTAAATCATA	1	18;
TATTTATATG_TA_TTATATATAT	1	7;
TAACACATTT_A_GGTATATTAC	1	10;
GGTATACTAA_AT_CAGTGGCATG	1	7;
ATTTATATTC_TA_TTATTCACAA	2	7;7;
TGAGGCTGTG_T_CTTTTACTAT	4	19;19;19;19;
ACTAAAAACG_A_TTACAATAAC	2	10;10;
TATATACAAC_AT_AAGTAAATAA	1	9;
TAGTAAAAAT_A_TGGGAATTTG	1	10;
TGTCCTTCAG_T_GGTTGAATAC	1	10;
ATTGTATAAT_ATA_TTATATAGAG	3	10;11;10;
TAATATTATG_TA_ATAATATATA	2	9;10;
AAATAGCTTT_A_TTAAGATAAA	1	10;
CTATTATTAC_T_GCTCTTTTAC	7	11;11;11;11;11;11;11;
AGATATTACA_T_AATTCATGAA	1	11;
TGATGAGAAC_A_TTAAATAAAA	1	10;
TTTATTATAC_A_TAATAGGTAA	5	21;21;21;21;21;
TACTCACAAA_T_ACAGGTATCC	1	11;
AACTTGATAA_T_AAACTACTAA	4	10;10;10;10;
TATGGCGAAT_A_GAGAAATAAT	2	13;13;
CTATCAATAT_A_GGTTTTTATA	5	12;12;12;12;12;
CGTGCACCTT_TA_CATACACATA	2	8;8;
AATAATAAAT_A_CAACAACAAT	1	11;
AAAAAAAAAA_AT_AAGAACGATT	3	7;7;7;
AAATGCTTGT_A_TATAAAAAAA	1	25;
AGTCTCTTGT_TA_TGATAGATCA	1	7;
AAAAAAAATT_A_TTAAAACTTT	1	10;
TATATAATAT_TA_CATACACACA	1	11;
TCGTGTTCTA_T_AATAAAAAAA	2	19;19;
TTTTTAAATT_A_TTGAAATAAA	1	14;
TAGTACCTGA_T_GTTCTGATTC	1	12;
GATATAATAG_A_CATATTATAT	1	11;
TTTTTCGATA_T_GTGTTAAAAT	1	14;
TTGTTTTAGA_T_ACTTTATAAA	6	14;14;14;14;14;14;
ATTATTTATA_AT_TTGATTTGTA	33	9;9;9;9;9;9;9;9;9;9;9;9;9;9;9;9;9;9;9;9;9;9;9;9;9;9;9;9;9;9;9;9;9;
GCTCCATTAC_T_CCCCGCAACT	2	10;10;
CAGTATAACA_T_CAATTAATTT	4	10;10;10;10;
ATTATTATTA_T_AAACAATTTT	13	12;12;12;12;12;12;12;12;12;12;12;12;12;
ACTAATTCCC_T_GCAGGTGTTA	1	10;
TAGGTCAGCA_T_ATTTTGGGGA	1	10;
TCTTTAAATG_T_ACTCCAAGTG	8	13;13;13;13;13;13;13;14;
ACTGGAATGT_ATA_TAAAATTGAC	2	14;14;
AATCTGTTTG_ATA_GTTATGAAAA	2	8;8;
GTGTGCGTGC_GT_CTGTCGGTGT	1	15;
AAGCCTATAT_TA_TCGGTACGGC	1	7;
GCTGCTTGTA_TTG_GCCAGGGTCT	4	7;7;7;7;
TTGAGAGAAG_GT_GAGAGAGAGA	7	7;7;7;7;7;7;7;
ACGAAATATG_T_CATTTCTTTT	6	10;10;10;10;10;10;
TACTAATGAT_A_TAGGAAAGTA	4	11;11;11;11;
ATAGTTGTAT_A_TATATTGATA	2	10;10;
GACATGTTTC_A_TAAATAATAT	2	13;13;
CCGAAGGCGT_ATA_TTATTATAAA	3	13;8;8;
TGATTGTTAC_A_GTGAAAAGAA	2	12;12;
ACTCTTATTA_T_GTTTTTTGTT	2	10;10;
CTCGTTTGAC_A_TACACGGAAT	1	10;
AGAAAATAAT_A_GAATATAGGT	11	12;12;12;11;11;11;11;11;11;12;12;
AGTACAAGTC_A_TTAAAACAAA	2	15;15;
AAATATTATC_TA_AATGAATGTT	11	7;7;7;7;7;7;7;7;7;7;7;
CTAGATAGTC_AT_CCAAATGAAT	3	7;7;7;
TAAAAAGTTC_A_GATGAAATAA	1	13;
CACATGTAGG_T_GAAGCCTCGT	1	10;
TTTATTTTGC_T_ATTTCATAGA	16	10;10;10;10;10;10;10;10;10;10;10;10;10;10;10;10;
TAAGCAAACA_T_AAAGTTAACA	2	18;18;
TACCATAACT_TA_TTACATCTTT	1	8;
TTAATTTTTG_T_ATTAAGGTTC	1	14;
TAATTTAATA_TAT_ATAAATATTA	1	8;
TTAACACAAT_AC_ATATTTGTTT	8	8;8;8;8;8;8;8;8;
ATTTATATAA_T_AAACACATTT	2	10;10;
GATGTTTAAT_A_TAGTAACAAT	1	14;
ACATGCACGC_GT_GCCTGTTTGC	1	11;
ATATTATTAT_A_TAATTAACTA	1	11;
ATAGGAACAA_T_AAGTAATTTT	8	12;12;12;12;12;12;12;12;
TTTTCAAATC_A_TTTACTTGAA	1	17;
ATAGAATATG_T_AATTTAATTT	8	11;11;11;11;11;11;11;11;
ACGTTGTTGT_A_TTCCATAGGT	3	10;10;10;
AGCAGATTTA_AT_TTATATATCA	1	8;
GGGTCTAGGG_GT_GGTGTGAAGA	11	10;10;10;10;10;10;10;10;10;10;10;
ACGTAAAACT_A_CAAATTAACA	18	13;13;13;13;12;12;12;12;12;12;12;12;12;12;12;13;13;13;
AATATAAATG_A_TATACCTTAT	1	14;
TTTTGGGTGG_T_ATTAAATAAT	2	11;11;
TCTTGCACAT_A_TGGATCTTAA	5	11;11;11;11;11;
TAACTATAAC_A_TTAACAAAAA	2	13;13;
CGTGTACGAG_CAA_CTATATAACA	3	8;8;8;
TTTTCCCTCA_CT_CAGACCATCT	1	11;
AAAACAACTA_T_ATTTAAAAAT	12	12;12;12;12;12;12;12;12;12;12;12;12;
CACTTGTTAA_T_GCTTCCCATA	1	16;
TATTAATATC_T_AAAGAACTTT	1	12;
ACCAAAGTGT_A_TAACCAGTTC	4	10;10;10;10;
AATTTTTCAA_T_AATTTTTCCG	1	12;
AATACACACG_CA_AAACACGAAC	1	8;
ATGTAGAGAT_TA_TTTAATTTAT	3	8;8;8;
TTTGTTGCAG_T_AGAAATTAAA	4	10;10;10;10;
TATAAGTACC_TA_TTTCACACGG	1	8;
CTCTCTTATT_A_CTACGTATAT	4	13;14;14;14;
TGTATGAGTT_ATA_TTATACATGT	1	8;
CCCTCCTCCG_C_GGCCCCCCCC	1	21;
TAAAGGATTC_A_GACATTAGCG	1	10;
TATCATTAAC_A_CAAAAAATAT	1	23;
GGTCGTTTGC_G_TTCGCCCTTT	1	14;
ATGTGTGTTT_TG_GATGGGTGTG	1	8;
GGATGGCGGC_CT_AGACAGTTGC	5	8;8;8;8;8;
TTAAGATCAA_T_ATCAAACTTC	6	11;11;11;11;11;11;
TTACGAAACC_A_TTTAAACAAA	9	14;14;14;15;15;14;14;14;14;
TGAAGCTCGA_G_CTTTGCCCCC	2	10;10;
TCAGCGTGAA_AG_ACATGAACGA	5	8;8;8;8;8;
ATTAATTAAT_TAA_CAATAATAAA	3	7;7;7;
AAATTGAGAA_AG_ACAGACAGAC	1	10;
ATTCAAACAC_A_CCATACACCA	3	10;10;10;
AATTCAATAA_AT_AATAGTTAAA	1	7;
ATGACGCACG_AAT_ACGCACAGGT	2	9;8;
CCTAGGTATT_A_CAAAACAATT	1	19;
AAACTGACTT_A_TAAAAAATAC	1	10;
GACAAATTGT_A_CTAGGTATAC	2	12;12;
CAAAAAATGT_A_CAAACAATTG	2	12;12;
AGATTAAAAA_AT_TATAATATAT	5	8;9;9;8;8;
TTTATTTATG_T_GTTTTGTTCT	4	10;10;10;10;
GCGTTTGTGA_T_ATATAATAAT	8	10;11;10;10;10;10;10;11;
CGCAGCAGTC_GCA_ACAGCAACTA	1	8;
TTTAAAAATG_T_AGGGACGAAA	1	18;
TTCAAATAAT_A_CAGTATTGAA	1	10;
TTTGTGATAA_T_CTTTTAATAT	4	10;10;10;10;
TGAGTGAGAA_AG_ACAGTAAAAC	1	7;
GTACGCGCAC_CA_AACACAAACA	1	10;
TAAACAGTTG_A_CCACGTTTGA	2	10;10;
CTTGGAGCGA_G_ACTTAACGTG	2	10;10;
ACAATCAAAA_AT_CTATTACAAT	4	8;8;8;8;
AGCTCAAAAC_A_TTATAGCAGA	1	10;
GGAGTAGACG_A_GGTTCCACGG	2	14;14;
ATAAAAAATC_A_GATAAACTTT	4	14;14;14;14;
ACAATAAACA_T_AAATAAAAAA	9	10;10;10;10;10;10;10;10;10;
ATAATAATTA_AT_ACACGTAATA	1	8;
ATGCAATATC_TA_CGAATAGCCG	5	8;8;8;9;9;
TGAAGTTCCG_T_ACTGATGTCC	1	16;
AAAACATTGG_T_ATTTTTTAAA	1	10;
ATAAATATTT_A_CATCATTGTA	6	21;21;21;21;21;21;
ATAAGAAGTT_A_TTTAATCACA	2	11;11;
ACACACACAA_AC_GCACACACAC	1	15;
TATACGTATG_AT_TATTATTATT	1	9;
CTTATTTTAC_T_AAATAAACCT	1	10;
CTAAACATTT_A_TCAACGAGTT	1	11;
TAAAAAAAAA_AT_ACATCAAAAC	1	9;
TACAGTGTTG_T_GGTGGGGGTG	2	11;11;
GTAATTTCTA_T_ACATAATATG	4	17;17;17;17;
TTAAAAAAGT_A_TTAACTCAAA	2	10;10;
ATATCACAAA_T_ACCTGTCTTT	1	10;
TTTTCAAAAT_A_TCATAATTTT	1	10;
TATTATATAA_AT_TTTTTCCATT	30	7;7;7;7;7;7;7;7;7;7;7;7;7;7;7;7;7;7;7;7;7;7;7;7;7;7;7;7;7;7;
CGTTAAAATT_A_TGTTATTATT	1	13;
TATGAATGTA_T_AATACCAATT	1	18;
AGGTATTAGG_TAT_GATTATTAAT	2	8;7;
AGGATTACTC_A_GTTATAATGG	4	17;17;17;17;
TTCAATATTA_AT_TTTTTTGTAC	3	7;7;7;
ACATATTATT_TA_TTAATTTAAA	4	12;12;12;12;
TTTTAAATTT_A_CCACCCGGTT	10	12;12;12;11;11;11;11;11;11;11;
CAAATCACTT_A_GAATGTAGTA	1	10;
AAATATTTCA_T_CGTGAGTATT	1	11;
GGGGGCAAAG_C_TCGAGCTTCA	2	10;10;
ATAAATGGAT_A_TCGTGTCATT	1	12;
GAATGAAACA_T_AATAGAACAC	1	10;
CGTCTAAACA_AT_GCATCGTAGG	3	8;8;8;
GTTTATTTCG_A_TGTGTGACAA	3	13;13;13;
TTAATATTCC_T_AGATTTTAAG	2	11;11;
TGTGAATTAA_AT_AGAATGTTAC	2	7;7;
AATCGAGGAG_AAC_CTACCTCAAC	1	8;
AATTTTTACG_T_ACAGCAGCTT	1	10;
GAATGATTTT_TG_TTGGAGGGGT	2	7;7;
AAAAAATCTT_A_CGATAGTCAA	1	24;
TAGTGCTTTA_T_CTATTTTGTG	5	10;10;10;10;10;
TATAAAGTTT_A_TAATAATAAT	1	11;
ATGTGATCCA_AT_GTAGTAGTGG	4	7;7;7;7;
GGCACGCCGA_AG_GTGTGGACTC	1	9;
AATTCAGTTT_A_GAAGGTAATA	1	10;
ATAACAAAAC_A_TATATATATA	1	11;
ATCGTTATCA_T_GTTTTTATCC	1	12;
TTTTAAACAT_A_GTAAAAACAT	7	14;14;14;14;14;14;14;
TTTTTTTCCC_A_CGAGCCTATA	1	12;
CTTCTGCTTG_A_CATGCCATGA	1	12;
TCTTAGCCCT_C_TCTAACGGGC	3	11;11;11;
ACTCATTAAT_A_GGTGATGACA	1	12;
AATAATGTTT_A_TCACATTTTT	1	13;
TTTTCATCTC_A_GCGAAACTGA	1	13;
GTATATTTTA_T_CTACGCCGAT	2	11;11;
ACATTAAATG_T_GTGGGGGAAG	1	15;
GTTTATAGGG_A_TATCCAATAA	2	23;23;
ATATTTCACA_T_ATTAAATAAA	1	10;
CTTATTTATC_T_ACTTTTTTTA	2	12;12;
TGTAAATAAT_A_GTAAAACAAT	1	12;
GAGTGGAACG_A_GTTTGAGAAT	3	11;11;10;
TATTTTTTTT_A_GTAATACTAT	2	25;42;
GATATTGTTG_TTA_TATAAGCAGG	1	7;
TATTGTGTAG_A_TTGTCAAAAT	1	10;
ACTTACAACT_A_GAAAATCCCC	1	13;
ATTATTTTTA_T_GCATAATATG	1	10;
TGAACATTTA_T_GAGTTACATA	1	12;
TAGTTCTAAA_T_AATTGATGCA	2	10;10;
TGCACGTATG_TA_CACTGTGGAG	1	7;
ATTATTATTG_TTA_TAAAGACCGA	2	8;8;
AGACATCAGG_T_GGAAGAAAAA	6	11;11;11;11;11;11;
TAATTTTGTG_TA_AAGTAACAAG	2	11;11;
TTCCAGGATG_A_TCAAAATGAT	11	14;14;11;11;11;11;11;11;11;11;11;
AGTTGAGGTT_G_TTTTTAAAAA	1	12;
AAATAATGAT_ATA_AATAATAATA	10	7;7;7;7;7;7;7;7;7;7;
ATGACTTAAG_T_ATTTATTGAA	2	12;12;
AATTATAATG_A_TTATATTATA	1	10;
ATATATATAG_T_GTAATTTCCA	1	14;
AATAGTTTGT_A_TGTGATTATC	2	10;10;
TTATCATTAA_T_AATTATTAAA	9	14;14;14;14;14;14;14;14;14;
CATACCTGAC_A_GAAAGACTAC	5	13;13;11;11;11;
CACACACATT_TA_CTAAAAATTA	1	9;
ACTTTCTTAG_A_CTGACGCAAA	1	10;
AATTTTTTTG_TA_AGTTTATATT	1	7;
TAGATATACC_AT_AGAGCCGGTA	1	8;
CCCTCTTTTG_C_GCCGTACTCG	1	14;
CGTTGAACGA_ACG_GTAATAATTA	2	8;8;
TAACTCTACG_AC_TTTATATAAT	12	12;12;13;12;12;12;12;12;12;12;12;13;
TATTTCATGT_A_TGATAAAATG	1	17;
ATAGTCAAAA_AAT_ATTCTGTTGT	6	7;7;7;7;7;7;
AATTTTTCGT_A_TAATTATTAT	5	14;14;14;14;14;
TAGTACATAG_AT_TTTAAATCAA	11	9;9;9;9;9;10;9;9;9;9;9;
CTCTGAACAC_T_AATATGATAG	1	11;
AATATAATCT_A_TAGCCTAAGG	4	12;11;11;11;
CTAAATACCT_A_TAGTTGTATA	2	13;13;
AATGATCTGA_G_CAACAATTTT	1	10;
AAATTTATTT_A_TGAAATTATT	12	11;11;11;11;11;11;11;11;11;11;11;11;
TTACAGTAAA_G_TGGTTCTTAT	1	12;
TATTATATTA_T_GTCTCACGGT	4	11;11;11;11;
ACAAACCAGA_T_AATGAGTTGG	1	10;
GGGGGGGGGT_G_TGTCGAATAT	4	14;14;14;14;
AGTAATAATG_ATA_CGAGACCGCA	2	8;8;
GAAGATAAAT_A_TGTAACTCAA	11	10;10;10;10;10;10;10;10;10;10;10;
GTTTGAAACA_T_ATTTTACACG	1	12;
ATGAAATATT_A_TGTTATTTTT	2	12;12;
TACCGAATTC_T_AAATATCTCT	1	10;
TGTTCGGTGC_T_AGTGAGACAC	2	15;15;
TTATGGCACG_CA_CTCATAGACT	2	9;9;
AATAAACGAT_TA_TTATAATTTT	6	7;7;7;7;7;7;
AATATAAATG_A_TATACATACA	2	10;10;
AACTCAAATG_A_TGGAGGATAT	2	36;26;
ACTAATGAGT_A_TAATACGATT	6	10;10;10;10;10;10;
TTTTTAATTG_TA_CAATTAAAAA	2	12;12;
TTATGTCCCG_TA_AAAATACTAT	7	7;7;7;7;7;7;7;
GAGAATTATG_A_CTAAAATAGG	3	10;10;10;
TATAAGTGTT_TA_CATATATAAA	10	10;10;12;10;9;9;10;10;10;10;
GATTATAATA_T_ATCCCGGTCA	5	10;10;10;10;10;
ATCAAAAAAG_A_TAACAACTAA	1	10;
AATTTTAATG_C_TCGAGAATGT	1	10;
ATGGTAAGAA_T_AGATCATAAA	3	12;11;11;
ATATTATTAA_TAT_AATTTTTTTT	1	8;
TATATGTATA_AT_ACCATTTAAA	10	9;9;9;9;9;9;9;9;9;9;
ATTTTTAAAA_T_AGTTATCCTT	2	10;10;
CACACACACC_CA_TAGAATATTA	1	8;
CCGCGCGCTC_GT_ATTTATAAAC	1	10;
ATCTATATAT_TA_AAATATGTAT	3	7;7;7;
ACAATTGGGG_T_AATTAACTAC	1	21;
GCGTACTACC_GT_CTTTGTGTGT	1	10;
GTGGAAATGA_T_AGTTGTAAGT	2	23;23;
TCATGAAATT_A_GGATATTTTA	1	17;
AAATATATTT_A_GCATACAAAA	1	10;
AATCAAAACA_T_AAATGTAGCG	2	14;14;
AAAAAATCGA_C_GTAGCAACCC	2	10;10;
CTATCAGTAT_A_TAATCCAATA	1	10;
TGTTTGTGTA_TG_TATGTGAGTG	2	8;8;
ACAACAGATT_CAG_CAACAACAAC	1	8;
GGTATTATAT_A_TAATAATAAT	6	11;11;11;11;11;11;
TTGTTTTAGA_T_GATGAATAAA	1	23;
GTATGGGCGC_AAT_ATATCACAAT	2	7;7;
AAAACATTAG_C_TTGAAATTGT	7	12;12;12;12;12;12;12;
ATTTTTTTGC_T_CTTTTCGTCT	1	10;
ATGATTTAAA_T_GAAATGTATG	1	11;
CAATTAATTT_A_TGATTACACA	16	12;12;12;12;12;12;12;12;12;12;12;12;12;12;12;12;
ATGGAACCGA_AT_AATCTGTGTA	3	7;7;7;
TATATATAAA_T_ATGCGTGTTT	2	10;10;
TATTGAATGA_T_AACAATGGAA	10	11;13;13;13;13;13;13;11;12;12;
AAAATATATA_T_CGTGTCTGGC	1	10;
TATATATATA_T_ATAATTTTAT	3	12;12;12;
ACACATGTAT_AC_GACACACATG	2	10;10;
TTAAAATACC_A_TTAATTCCAC	1	16;
ACATCGCGTG_TA_TGCGTTTGAA	1	10;
AATACTTAAC_A_CAAATACAAA	1	20;
TCTGTAAAAG_A_GGAAGCCATT	8	10;10;10;10;10;10;10;10;
TCCTATTTTT_A_TATTTTATAC	1	15;
ACACCGACAG_AC_TCACTCACTC	1	11;
AGCGGAAACC_T_ATTACACCCG	1	10;
TCGGGTTTTC_AG_AAAGTCGCGC	1	12;
TGTGAATAAT_A_TACATAACAA	2	11;11;
ATAGATATTT_A_GTTATTGCTG	2	10;10;
TAGTTCGGTG_T_CCACTGCTCG	1	10;
AAAACACCTC_A_TGGTTATTTT	2	11;11;
TTACGTATAC_AT_TTATAGGAGT	1	9;
AATATTAACA_T_GATGTACTTA	24	13;13;13;12;12;12;12;12;12;12;12;12;12;12;12;12;12;12;12;12;12;12;12;12;
GTCTTAAATT_A_TGATTAGTCA	5	14;14;12;12;12;
AGAACTGCTT_G_AAAAATGTTA	1	23;
TTTTTGCCAG_T_ATCATTATTT	1	10;
TCGTCGTGTT_C_ACGGCCCGCC	3	15;15;15;
AAATCTAATG_A_CTGTCGATTA	7	10;10;10;10;10;10;10;
ATAGCAACAG_CTA_CTTTTTTTTA	1	7;
TTTTCGTTAA_T_ATACCACGAT	2	10;10;
TTATTTTTTG_T_ACATTCTTAT	1	16;
TACTTATAAA_AT_AGTATATAGG	1	9;
CTTTTTCTTC_T_GAAGTCGACT	4	13;13;13;13;
CGATGTCACG_T_AAAAGTTTGA	6	11;11;11;11;11;11;
AGTGTAAGGC_A_TTAAAAATTT	6	11;12;12;12;16;16;
ATTATTATTA_T_AATTGGAGTA	2	12;12;
AAGTACACAG_T_ACAAGTCATA	2	10;10;
ACGTTTACAC_T_ATCTTTCGAT	3	24;27;25;
TTACGCATGT_TA_AACCTTCCTC	2	8;8;
TATATATATG_TA_TTTATATGTA	1	7;
ATATTTTTTA_AG_ATGATTTTAA	2	7;7;
TTTAGGTATA_T_ATAAATTAGA	4	10;10;10;10;
CACACACACG_CA_CGCGCACGTA	1	7;
TCATCAGACC_AT_ACATATATAT	8	9;9;9;9;9;9;9;9;
TTATAAATAC_AT_TTTTTTTTTT	2	7;7;
AGGGTTTGTC_A_TATATATATA	4	10;10;10;10;
TATTATATAA_AT_AGACTATACA	10	7;7;7;7;7;7;7;7;7;7;
TATATATATA_T_ATGTAGTGTT	3	14;14;14;
TAAAAAAAGA_AT_TATACAATAT	1	7;
CATAATATGA_T_GAAAAAATAT	11	11;11;11;12;12;12;11;11;11;13;13;
ACTTCAATGA_GT_TCCAAAATTA	10	7;8;8;7;8;8;7;8;8;8;
AAAGTCGACC_TTA_CTATTATTAC	3	12;12;12;
GTTCATCGGC_T_ATTACACTAC	3	10;10;10;
ATTGATACTT_A_TAACCCCAGA	1	10;
CGGGAAACTG_T_ATTTTTTATT	1	15;
TATACATTTA_AT_TTATATTATT	4	7;7;7;7;
TATATATATA_T_GGCATATAAC	5	11;11;11;11;11;
ATCCGACTGA_ATT_ATACATATAA	2	7;7;
TATTTTTAAT_A_GTTCAAATTA	4	15;15;15;15;
ATATACACAC_AT_GTATATATGA	2	7;7;
CAACAACAAC_A_TAATAATAAA	2	17;17;
TTTATAATGT_TA_ATATATGTAG	2	7;7;
ATATATGTAT_TA_AGATGACATG	3	7;7;7;
TTGAATGAAC_A_CCAGAAATGG	4	11;11;11;11;
AAAATGTTCA_T_ATCATACCCT	8	11;11;11;11;11;11;11;11;
TTATTAATAC_T_CTCTTTTAAC	1	12;
CAGGGTTTTG_T_AAACTATTTT	2	13;13;
TTAAATATAT_A_TGAAAAAATA	1	15;
AATATTATTT_A_CAATTGAATT	1	10;
ACTTAAATTT_A_TGTTTGAACA	2	10;10;
ATATTATTGG_T_GAAAAATATT	2	12;12;
CTTCTGCTTG_A_GATGGCGGCT	1	12;
AGTAAATTTT_A_CAATTTTTTT	4	10;10;10;10;
TAGACCTTAA_T_ACCCTTTACC	1	10;
GCCGAGTAAA_T_AAAATAATAA	1	10;
GGAAGGGCGC_G_CGGCGGCCCG	2	14;14;
TATTTGACTT_A_TTATAAATTT	1	10;
ATATTAATCC_A_TATTAAATAA	2	11;11;
TTGGCTACAA_T_CGTTTTGGCA	19	10;10;10;10;10;10;10;10;10;10;10;10;10;10;10;10;10;10;10;
TTTTTTACAT_A_TGTAAATTTT	10	50;31;26;30;29;25;24;27;28;33;
ATTTAATATT_TC_TTTCTCAATT	3	10;10;10;
CGGCCGTCAT_CTG_GTGGTGGTTG	3	8;8;8;
ATCGCGTCGA_T_CGTTTCTTTC	7	10;10;10;10;10;10;10;
TTTATTGTCT_A_CTATTTTATA	4	18;18;18;18;
TAAATATATA_AT_CTCATGTATA	8	8;9;8;9;9;9;9;9;
TAACAAATAA_AT_TATATATAAT	1	7;
GAAGTAAAAT_A_CTATCCGTAG	1	10;
ATTTAATAAA_T_GTTTTTTTTT	2	21;21;
TACTTATAAC_AAT_ATTAATAATA	1	8;
ATCGACTAAC_A_TTAAGCATTA	1	14;
CCTTTGCATA_T_AAAATTTTTG	2	10;10;
TTGTATTAAG_TA_GTATTATATT	1	8;
TCATCTAAAA_T_AAATCTATGA	2	12;12;
TTATAAAACG_A_TGTATAATAT	1	11;
CTTGATAGAT_AG_AAAGAGAGAG	1	7;
AGATGCTTAT_A_TTGTGACTGG	2	10;10;
AATTTTGTTC_A_TCGTTAAAAA	1	15;
TACAGTGTTG_T_GGTGGGTGTG	12	10;11;10;10;11;12;10;11;10;10;10;10;
GATTGATAAC_A_TCGTCATTTC	1	13;
AATGAGAGAA_AG_AATTCGTTAT	6	7;7;7;7;7;7;
CGTACGCGCA_AC_GGTCGTGATG	3	11;11;11;
ACTGTTACAA_T_GATAATTAAA	1	10;
TTCAAGTCAA_T_AAAAAATTTA	3	27;27;27;
TGTAGTACAT_A_GGCCGCCGCG	11	10;10;10;10;10;10;10;10;10;10;10;
TTTATTATTA_T_ATTTTTAACA	2	25;27;
ATATATAAAC_AT_TATATATATA	2	10;10;
CAAGTGCTTG_CA_TTTTTTTCAG	5	7;7;7;7;7;
TAATGTTTTA_T_GTGTTACCCA	3	12;12;12;
TTAATCGACA_T_AATTCGGTTT	1	17;
CCATAACACT_CA_CCACATATTC	8	8;8;8;8;8;8;8;8;
AGTACATCTC_A_TATATACATT	6	13;13;13;13;13;13;
AAGACGACTT_AC_TCGTTTGTGT	1	17;
CGTAGAGAAC_A_CAAAAAATTA	1	16;
ATGCTGCACG_T_AAATTTATGT	2	11;11;
TCAACCTGGA_T_AATATTATTA	1	10;
TATTGCATGG_A_TATATTGTAA	2	26;26;
TGGCAAAAGA_T_CAAAAAGATT	2	14;14;
TAATAAATAC_A_TAGAATTAAA	1	10;
AAGGTAGTAG_ATA_TCACAGTATT	32	7;9;9;9;9;9;9;9;8;8;8;8;8;8;8;8;8;8;8;8;8;8;8;8;9;9;9;9;9;9;9;9;
ATACTATATG_ATT_TTATTATTAT	3	8;8;8;
TTATCTCCAG_T_ATTATTAACT	2	10;10;
ATAACACTCT_CA_CCACATATAG	1	10;
CGTAGACTAA_AC_ATATATATAT	1	7;
AGTATTAAAA_T_AAATTATGAA	11	12;12;12;12;12;12;12;12;12;12;12;
CGTTAAAAAA_AAT_GAATTCAACA	6	8;8;8;8;8;8;
AAACAAATTT_A_CGACGTTGCG	1	13;
TTACTCGAAC_A_TGCAGGTTAA	1	15;
TATTACAAAA_T_AAATTTTGTT	5	10;10;10;10;10;
AATGCGCGTA_AT_AATATAATAT	1	8;
CGTTTCAAAA_AT_TATAAATTGT	2	9;9;
GTATTTTTCT_A_TGTTGATATC	1	17;
GGAAAAATAG_T_AAATAGTTCA	1	13;
CTATGGTTGC_AT_GTACGGATTA	1	7;
TTACCATTTT_TA_TGTCTACAAT	13	7;7;7;7;7;7;7;7;7;7;7;7;7;
AGAGATAGAT_AG_AAAAAAAAAG	4	7;8;7;8;
AAATGCCAAA_T_ACTATTAAAT	31	10;10;10;10;10;10;10;10;10;10;10;10;10;10;10;10;10;10;10;10;10;10;10;10;10;10;10;10;10;10;10;
ATATATATTT_TA_AAATATATAT	3	11;11;11;
ATGATTTAAC_AT_GTTAAATCAT	1	12;
AACTTTCTAT_A_TAAACATACA	8	12;12;12;12;12;12;12;12;
GGCGGTGGTA_T_CGGTTGTTTT	1	10;
CTCTTCACAC_CA_CCCCTAGACA	1	10;
TACAAAATTC_A_TTAATACCAA	4	12;12;12;12;
AATATATATA_T_ATTATTTGAA	2	11;11;
AGAACTGACC_A_TTCATGCTAA	1	13;
AAGGTCTGTT_A_CTCAAACTAG	2	10;10;
AAATTTATTC_AT_TTATATATAT	18	7;7;7;7;7;7;7;7;7;7;7;7;7;7;7;7;7;7;
TTTTTTCTTA_T_ACTAACTTAA	1	14;
TTTTTTTTTG_T_GGATCAACAT	1	10;
TTATTCAACG_A_CGAAACTTGT	1	15;
AATTAAATGG_T_AAAATTAAAC	7	12;12;12;12;12;12;12;
AATCGTTAAC_A_TGATGTTAAG	1	17;
ATGTTAAATA_T_ATTACAATCT	1	10;
AAAAAAGGGG_A_TTTTTTTAAA	1	10;
AGCATTTTTC_ATT_TATATAATTA	4	7;7;7;7;
GTATTTGGCT_TA_GTGAAACCAC	3	7;7;7;
AAAAAAGTAT_A_TCTAAGCTCC	5	10;10;10;10;10;
AGTTAATAAA_AT_GTATATATAT	1	10;
GTCAACGGTA_T_CAAAGAAAAG	2	12;12;
TTTAATTTCT_A_CTGCAACAAA	22	10;10;10;10;10;10;10;10;10;10;10;10;10;10;10;10;10;10;10;10;10;10;
TATATATATG_TA_AATATAAATA	11	7;9;9;9;9;9;9;9;9;9;9;
TCCCATATTG_A_TTCTGTTTAA	2	10;10;
ACACACACAT_AC_AAACCTTCAT	12	7;7;7;7;7;7;7;7;7;7;7;7;
TTAGGGAAAG_A_CCGCGAAAAA	1	14;
ACATATTAAG_T_ATTAATAGTC	2	10;10;
TCCAATAATG_AT_AAAATAATTT	2	8;8;
ATTATAATTT_ATA_ACAATATTAT	1	7;
AATGGTTAAA_T_GTTTTGGATA	2	11;11;
ATATTTTTTA_T_AGTTTTTAAT	3	11;11;11;
TATATGTTTG_TA_ATATATATTT	2	10;10;
AAATATTATG_T_AATTATTATT	2	10;10;
TCAAGTTACA_T_AGACAATTTA	3	16;16;16;
ATTACAATAA_T_AAGAACAATT	1	12;
GTGCGAGCGG_GT_GGTGTAAGCA	1	8;
TTTTTCCCAA_T_GTAAATCATA	1	17;
ATTGTTTTTG_T_ATTATTATTC	1	14;
GGGGGGGGGT_G_TGAGTACAGT	1	15;
TTATTTATAA_TAT_ATTATACGCA	2	7;7;
TGTGTGTGTA_TG_CGTGTGCGTG	2	12;10;
CAAACAATGG_A_TACAAATTAT	2	10;10;
TTTTTAAAAA_T_AAAAAATAAA	1	12;
AGTGTGTGTC_TG_TACGTGTGTC	1	7;
CAATTATTAT_A_TTAGTCCTCC	3	11;11;11;
CGTAATATAT_TA_AGGTGAAGCA	17	8;8;8;8;7;8;8;8;7;7;7;8;8;8;8;8;8;
TTATTATTAT_TA_AATTAATTAA	7	8;8;8;8;8;8;8;
TAAATGTAAG_T_CAAAACATCT	2	11;11;
ACAACCAAGA_T_ATGGGCTATA	2	10;10;
TTATACATTA_T_ACTTGAATTT	5	10;10;10;10;10;
GCAGCAGCAG_CAA_CGGCAGCAAG	4	7;7;7;7;
AGTCATAACG_A_TAATGATATA	6	11;11;11;11;11;11;
TACACTTGGC_A_CAATTTGTAA	1	15;
AACTCTGAGC_A_CAATAATAAT	2	12;12;
TTAATATTAA_T_ACCGTCTTGT	1	12;
TTTTAAAAAC_T_CAAACACATC	4	10;10;10;10;
AACCATTGGA_T_GTATAAACAA	2	11;11;
GCCTTTTTCT_G_CGGAGTGGCC	1	19;
TACTGCATAT_TA_AATAATAGGT	2	7;7;
ACACGCGCAG_CA_AACGCGCACT	8	13;15;15;14;12;15;15;15;
TTGTCTTCCA_AT_GTAATAAACA	7	7;7;7;7;7;7;7;
TGTGCATAGA_GT_GGGTACTTGG	1	10;
GGAATAATGA_T_AATAAGTTAT	2	10;10;
ATCTTCGTCG_TCA_TCGTCCTCCA	1	7;
TATAAACGGT_A_CACAGAACAA	4	10;10;10;10;
TGGGACATTT_A_TGTCACCAAT	4	11;11;11;11;
CATAAGATTT_A_TAAACTTCAC	2	10;10;
GGTGACCCAC_T_ATTCACAAGC	1	10;
TTTTTTAATT_A_TCCCTAACTT	8	11;11;11;11;11;11;11;11;
CTTACAATCT_TA_TGTATGTAAT	7	7;8;8;8;8;8;8;
TTAAGTGACC_A_TGAAGAAGAA	1	10;
AGAAAAACGC_T_CGTTTTCTAT	1	14;
ATAATTGGTA_T_GTGGTTAATG	2	11;11;
GGAACATTTG_C_AAAAAAAAAA	1	10;
AATAGGTAAT_A_TGAAATGTAA	2	25;25;
TTATATTCGT_C_TCGCACGGAT	4	10;10;10;10;
TAAGTAATTA_AAT_ACAAAATAAT	5	8;8;8;8;8;
GCATTATTTC_T_ATTCAATTTT	4	10;10;10;10;
CAAGTAACTA_T_AGTGATTAGT	16	10;10;10;10;10;10;10;10;10;10;10;10;10;10;10;10;
CACACCCACC_A_CAACACTTGA	1	11;
CAAGGCTTTA_T_CTTAGATCTT	1	10;
TTTAATAAAT_A_TTAAATACAA	2	11;11;
AAATACACAC_AT_AAATAATAAC	2	14;14;
GTCTTGTACG_AT_AGCATATATT	3	7;7;7;
AATAATACAC_A_TAATAATAAT	7	10;10;10;10;10;10;10;
ATTCCAAATA_T_AAATTTTGTT	2	31;26;
TGTATAAATC_T_CGTTATTTAC	1	10;
CTTCTGCTTG_A_TTTATACTTA	1	11;
CTAATATATA_AT_TAATATCACG	1	7;
AATACATACA_T_AAATGTTTCA	6	11;11;11;11;11;11;
TGGAGCATGC_AT_TTTTTTTTCT	1	8;
TCCTTACCAA_T_GTTTATATTA	3	15;15;15;
TATACGTATG_AT_GTAACACGTA	2	11;11;
TCAAAATTTC_A_TTTTTTGAAA	10	11;11;11;11;11;11;11;11;11;11;
ATGAAATTTG_T_AATTAAGGGG	2	10;10;
TATATATATA_T_AAGTTAACTC	1	10;
TAGCATTATT_A_TTATAATAAT	1	15;
CTTTTCTTAA_T_AGAATTTGTT	4	12;11;12;11;
GGTATTTTTT_TA_TTATTTCGTT	9	9;9;9;9;9;9;9;9;9;
AATGTATATA_AT_TTTGTATTAT	8	7;7;7;7;7;7;7;7;
TTTTAATTAC_T_AATTTTGAGA	3	10;10;10;
TTTCCTTTCT_A_TATAATATTT	1	12;
TTGTATTAAG_TA_GTATTATATA	2	9;9;
TACACACAAT_A_CCACTATATT	1	18;
AAATAATAAC_GAT_GACGACGATA	1	7;
TTTCGTTATG_T_ATATGGTACT	1	10;
AATCTATTTG_TA_TTATTCATTG	1	8;
TGTACAAATT_GA_TACTAATACC	9	9;9;11;8;8;8;9;9;9;
GTACAGGGCG_A_GAATGTTTAT	2	10;10;
AAAAATAATT_A_TAGTAGATAC	3	14;14;14;
TATTATTATC_ATT_TTGCATTTTT	1	13;
GAAATTATAT_A_TCAAAAATCG	1	10;
TATGATTTCA_T_GTACTAGGTA	7	12;10;10;10;10;10;12;
GATTTAAAAA_AT_TATGGTCATA	9	9;9;9;9;9;9;9;9;9;
ATAAGTTACC_T_ATACAAATAT	8	10;10;10;10;10;10;10;10;
TTTATTGTAA_T_AATTTCTATT	1	14;
CTCTTCACAC_CA_CCCCTAGACC	8	10;10;10;10;10;10;10;10;
CAAAAATACG_A_TTAAAAGTTT	1	10;
TTACATGGTT_TA_ATTTTTTTCA	17	7;7;7;7;7;7;7;7;7;7;7;7;7;7;7;7;7;
CAGGATGTCG_A_CTCGTCCTGC	13	10;10;10;10;10;10;10;10;10;10;10;10;10;
GTGACGCACG_TA_TTTTACATTC	3	10;10;10;
CAACACACAC_AG_ACAGACAGAC	1	9;
TATTTGAGGA_AT_TTTTAATATT	3	7;7;7;
AATATTATTG_T_ACCCGTCAAC	4	10;10;10;10;
CTTTTTCACG_CA_TACACATACA	1	7;
ATTTTTACCA_T_CACTAATTTA	1	12;
TTGATGGATT_A_TTAAACGAAC	2	10;10;
AGTTCATAAT_TA_AGTTATTTTA	2	7;9;
AACATTTTTT_TC_TTTATTTCTC	1	7;
TACGTGACAA_TAT_ATTTTCGGGG	1	7;
AGCGAGTGCG_T_CTGCTCCCCC	3	10;13;11;
AGGGAAAAAC_A_TTGAGGAAAA	8	10;10;10;10;10;10;10;10;
AATTTTACGA_T_GAAATTATGT	10	14;14;14;14;14;14;14;15;15;14;
TGAGTTTAGA_GT_ATGCGTGTTC	8	8;8;8;8;8;8;8;8;
AAAGAGTTAA_AC_ATGCACGTCG	1	9;
TAGATCTTTA_T_CAAGCAGAAG	1	11;
GATGATGGGC_A_GAAAAAAACC	5	12;13;13;11;12;
TGAAAACCGT_A_CAAATTAGTG	3	10;10;10;
TTCGCAGAAT_TA_AATATGTATA	9	9;8;8;8;8;8;8;8;8;
TACATAGTGA_T_AATGAAACAA	2	16;16;
GGAAAGGGGG_C_TTGGGCTTTA	1	18;
AATGTATTCA_T_CTTTTTTGTT	2	10;10;
ATTATATATA_AT_TTTTTGAATA	1	7;
ACTGTATATT_TA_TTATATGGGT	5	11;10;9;9;11;
TGGATAATTG_A_TCACGCACAA	1	12;
TTATACAAGC_TA_CAGACCGTTT	1	7;
GTTAGATTCT_TA_GGTAGATAAT	1	8;
AACCTCCACA_T_ACAATGATTA	1	10;
GTGTAGATCA_AT_AGTTAATTAA	3	10;10;9;
CGTTACTAAG_A_TTTAAAAAAA	1	11;
GTTTTGGTGT_G_TTTTGGGGAA	2	13;13;
GAACTACACA_T_GGAAAACGTG	1	11;
TTTTTTATTA_T_GTAACATTAA	5	12;12;12;12;12;
AGATTAAAGA_TAT_CTAGTTGTTA	1	8;
GAATAGCCTG_T_AATATATATT	10	11;11;11;11;11;11;11;10;10;10;
TCCAACACAA_T_AATTAATAAG	2	15;15;
ACGTAATTCC_A_TAATAATAAA	1	15;
TTTTGTTTAG_T_GTTTAGGGTA	1	12;
TATTATTACG_T_ATCATTTGTT	1	13;
TTACAGTCTG_A_TCTATCTATA	1	10;
TTAAAAAAAA_T_GTTTAACTAT	2	21;18;
TATATATATA_T_ATACTAAGCT	2	12;12;
TCACTTACGT_AC_AACTATACAT	1	9;
TACCTAAAGG_TA_GAAGTAGATA	1	8;
GCATTAAGCA_T_AGATGCAAAG	3	14;14;14;
AGGGAGACGT_G_AACGGGGGGT	2	18;18;
GTGAGGTGGT_TGC_TGTGTCGGTA	2	8;8;
TATGAAGATT_A_CTAGCATACG	7	10;10;10;10;10;10;10;
GCGCAAACGG_GA_GTCCAGGGAG	1	9;
CAAAATATAC_A_TACATAGGTA	6	11;11;11;11;11;11;
AATAATAATT_A_CGATAAATAA	2	16;16;
CAATAATAAT_A_GTACCATAAA	2	10;10;
GGTGGGTCTG_A_CTTTCGGACG	2	10;10;
TTAGACATAC_TAA_CAATAATAAT	1	7;
AAACATAAGT_A_TTAAAAGTAG	3	15;16;16;
AATACGACAG_T_GCAATCACAT	2	13;13;
AAATATGTAT_TA_AATATATGTA	1	8;
TCTCTTAAGG_T_CAACTTTTAA	2	10;10;
TAGGGAGCAG_T_ATAAAATAGG	1	11;
AACAAAATTT_A_TTTTGTAATA	4	10;10;10;10;
AATTAATATA_AT_ACAACCAATC	10	7;7;7;7;7;7;7;7;7;7;
TAATATAATA_AT_TATATAGCCA	6	9;9;9;9;9;9;
TTTTAACTTC_T_ACCAACCAGG	2	11;11;
AAATAATAAT_A_TGTTTTTCTT	8	10;10;10;10;10;10;10;10;
AAATAAATTC_T_ATACGAGACT	1	10;
GATATCAATT_TA_AATTGATATC	1	12;
CCAAACAAAT_A_CCGCTGAGTG	3	11;11;11;
AGATTGGTTG_TA_TTATATTAAT	15	7;7;7;7;7;7;7;7;7;7;7;7;7;7;7;
TTTGATATTT_A_GGTGGGTAAG	4	11;11;11;11;
CTAAAATCTG_T_AATTGTTTTA	1	12;
TTTTTTTTTC_T_ACGTTTCCTC	1	17;
TGATTGATCA_T_AAGTCTATTA	1	10;
CATCATCATT_ATC_TGAGCTTTCT	3	8;8;8;
AAATATTAGC_ATA_AAAAAAAAAT	1	7;
AATCGTTATA_T_ATATAAAGCT	11	14;14;14;14;14;14;14;14;14;14;14;
AAGGAATCTA_T_AAATTATATA	1	10;
AATTATATAT_A_CAACAGACAA	3	10;10;10;
TCAATATTTT_TA_AGATCATAAT	1	9;
ATTATTATTA_ATT_ATATTACAAA	3	7;7;7;
TTTATTTTAA_T_GGGGGGGGGG	2	21;21;
GATTTATCCA_G_ATATTTCTTT	1	10;
GATTCCTTTT_A_GAAAACTACA	2	10;12;
AGTTGTAAAA_AG_ACACAGAGAG	6	8;9;9;8;8;8;
TAATATATAA_T_GTTTATTGTT	11	10;10;10;10;10;10;10;10;10;10;10;
AAGGAAAAGC_A_GGTCCTTTAA	1	13;
AAACATACAT_A_TGTCACGCAA	3	12;12;12;
GTTGCGACGG_CGT_CAGCGACACG	1	7;
TTTAACATGC_AT_ACAAATATAA	14	7;7;7;7;7;7;7;7;7;7;7;7;7;15;
TTTTATTTAA_T_GGCACTATAG	4	11;11;12;12;
AGTATGAACG_T_CCAATAAAAA	1	10;
GTATTCAATA_T_CATTATTATA	6	10;10;10;10;10;10;
AATTTTTCAA_T_AATATTTCCG	1	12;
ATTGTTTACT_A_CATGAAACAA	1	15;
TTTATTAAAA_T_CATTTTTGTT	4	12;13;12;12;
TGATAAGCCG_ATA_ACACCGTGAA	4	8;8;7;7;
GTATAATGTA_TAT_TTTTTTTTAA	1	8;
TAACCTATAT_TA_AATCATGAGT	2	9;9;
ACATAAATTC_G_ATGGTGGGCA	1	14;
TTTATTCCAG_T_GGCGTTTCAG	1	13;
ATATGAGTAG_T_GGCCGAACCA	2	10;10;
TTCGGTTACC_ATT_GCTAATATTA	2	7;7;
AAAAATAATT_A_TAAAAAAAAT	1	19;
ATTTCGATAA_T_GTTAGAAAGA	7	10;10;10;10;10;10;10;
GTCCGGTACC_CA_CGCGCGCTCG	2	8;10;
ATTTAAAATT_A_TCATTATTTA	1	16;
TTAGATTATT_A_CGGTGATCAA	1	10;
CTGACAAAAT_A_TTAGTTTTCT	1	11;
TTACTATGGT_GA_AATAAGTTAT	1	13;
GCCGTCGAAG_A_TTGACGACAG	1	20;
CGAGAGAGCG_AAC_AGCGACGTCG	3	7;7;7;
GAGTAAAAGC_A_TCATATTTAT	2	12;12;
ATTTATATAA_AT_TATATGTCTT	2	9;9;
TTTTTAACAC_A_TATAATTACG	2	14;14;
CTATAAGTTG_T_GGTTATAGTT	14	12;12;12;12;12;12;12;12;12;12;12;12;12;12;
TAACGATAAT_A_GTTCTGCTGA	1	23;
AATCCAAAAA_T_GAGTCTATAT	1	19;
AAGCTACAAA_T_ATATATTTAT	3	11;11;11;
AGTAAAAATA_T_CTTTTTGTAT	2	12;10;
ATTGGAGGGG_A_GAAAAAACCC	1	14;
TAACCTATAC_TA_TTATGCGATT	8	11;9;9;9;11;11;11;12;
GTTATTAGAC_A_CCAATATAAT	1	11;
AAATTATATT_A_CAGTACAAGC	9	10;10;10;10;10;10;10;10;10;
GACCAATCCG_C_AACACCCCCA	1	13;
CACGCGTCAC_A_TGTAATTTAG	1	12;
CTGCTGTTGA_TGG_TCACTGATGT	2	8;8;
TATGTATAAG_TA_TTATGTATAT	1	9;
ATAAAGCGTT_A_TTAAAAATTC	3	10;10;10;
TTAATTGGAA_T_AATAATTGTA	6	33;35;31;25;26;29;
TAATAATAAT_A_CAATAGTACT	1	10;
ACACACGCGT_TA_TTATATATAT	1	7;
TAGTTGTGGT_TGC_TGTGTCGGTA	1	8;
AATCATTAAT_A_TCAAAGACAA	1	13;
TCATATCTTC_A_TTAATTTATA	1	17;
ACTCTTCTTC_T_ATTCCAGAAT	2	12;12;
AATTGTTTTG_T_GGTCAAAAGT	17	12;12;12;12;12;12;12;12;12;12;12;12;12;12;12;12;12;
TATATTTTAT_A_CAAGAATAAA	3	12;12;12;
TTTATTTTAA_T_GATAGCGTTT	2	11;11;
TTGGCGCGGC_AT_GATTACGTAC	1	8;
ATTATTTTCA_T_ATTGTAACGT	1	14;
GATATTGACT_A_TAATAATAAA	8	12;12;12;12;12;12;12;12;
AATGACGGGT_TA_AAAACCAATT	4	7;7;7;7;
TGGTATCTAT_TTA_TAACATTCAT	1	7;
ACAAATATTA_T_GATAAAAAAA	2	25;50;
TACATATTAT_AC_ATATTATATT	8	7;7;7;7;7;7;7;7;
AACCGGGGAG_A_CCAAAAAACC	1	15;
TTATTATTTA_T_ATAAAAGGAG	2	10;10;
GTGAGTGCGC_GT_GAGTGTGCGC	3	10;10;10;
TTTATTATTG_T_AAATTAATTA	1	14;
CGCCCGGGGT_GA_CGCAGAACGA	8	7;7;7;7;7;7;7;7;
TGTCTAATAT_TA_ATATTAGACA	2	10;10;
GGTTATCTAT_TA_TTATTTTAAC	1	13;
TTGTTTGTTA_T_AATTATTACA	7	10;10;10;10;10;10;10;
ATCTGTATTT_A_GCTTGAGTGG	3	11;11;11;
ATGAAACTAA_T_AATATAAGTA	10	18;15;15;15;15;15;15;15;15;15;
TTTCTTTATG_A_TTTAAAACTA	2	11;11;
GATTCGGGTC_TGT_TCCGGAACAA	1	8;
ATATTTTTTG_T_ATTTAAAGAT	1	11;
ATAATATGAA_GTC_GATTATGCGT	2	7;7;
AAGGATAACT_A_TTTTAAAAAT	2	10;10;
ATATATAATC_A_TATAATAGAT	3	13;12;12;
TTACTATTAC_A_GAAAAACAAA	2	10;10;
TTGCTTTTCG_T_AATTTTTATT	1	10;
GTTAGATTCT_TA_GATAACTTTA	2	7;7;
TTAATAAATT_A_TATTTTTTTT	1	17;
TGTTAGATAT_A_CTGTTAAACA	2	12;12;
CTTTTGACTA_T_GGGCGTAAGT	2	16;16;
GTTCGTGTTG_T_CTCTTGCCAT	4	10;10;10;10;
ATTATTATAA_T_GATTCCTTAA	9	11;10;10;10;10;10;10;10;10;
GTGCGAGCGA_TG_CATACATAGG	2	10;10;
TTACATTAGC_T_CGTTTATGGA	2	10;10;
ACAACACGAT_GCG_ACGACGACGA	1	9;
TTTTATACGC_T_CTTTTTTTTT	1	23;
CTGAATTTAT_A_CAATAAAGGT	4	10;10;10;10;
ATACACAGAT_TA_TTCGGTTCCA	1	7;
TATAATTATA_AT_TATAATTATA	8	15;13;14;16;12;13;13;12;
TTGAGTGAGT_CA_AACACACACA	2	7;7;
GGTAAAAATG_A_TATTGAAACA	1	11;
TAAAAAAAAA_T_GTGTTTATAT	2	11;11;
TGTTTGTGTT_TG_TATGGCAACG	1	10;
GATGTTAAGA_T_AATTTGATGC	11	13;13;13;13;13;13;13;13;13;13;13;
AAATAGAGTA_AT_AGAAAAATGA	3	11;11;10;
TTGAATATCA_T_ATGTTTAAAA	2	13;13;
AAATGGCTTT_A_TTGCCAGTGC	3	10;10;10;
TATACATATT_TA_ATTCTTGTCA	2	8;8;
CGGCGGCGGC_G_AATAGTGACG	1	10;
AATAATAATG_A_TGATGCCATA	4	14;14;12;12;
TTAATTATCA_T_CTATCGAGTT	2	10;10;
ATAATAATTC_TAA_TTATCAACCC	2	8;8;
TAGTATACTA_T_AATGATAAAA	3	15;15;14;
AAGTAAAATT_A_TTTTTAATTA	1	31;
AATACTATAT_A_TTATACAAAA	5	10;10;10;10;10;
TTTTTACTCA_T_AGAAAAAAAA	3	23;23;28;
TTTGCTTATA_AT_TTAATAATTA	1	10;
CTTATTTCTG_TC_ACCATAGTAA	1	12;
TGATTTACTG_A_TTAAATGAAT	4	10;10;10;10;
CCTTTTTTTC_T_GAGTATGCCA	1	12;
ATTTACAGAA_AT_ACGTTTAGGT	9	9;9;7;8;7;7;7;8;7;
AGGTATCTTC_T_AGATCTGTAA	1	14;
AAAAGAAAAG_A_TTTATTAAAT	8	37;26;28;35;28;26;35;37;
TGTAAAATTG_T_AACGCACACT	2	11;11;
TAGTGATCTA_T_CACATCGAAA	2	10;10;
GTTAACGGGG_A_CGCGTTTAAA	8	10;10;10;10;10;10;10;10;
AACCGATACC_A_CCAAATCTAT	3	15;15;15;
CGTTTTAAAA_T_CGTTATCATC	1	10;
GTGTGTGTGG_GT_GGTGTGAAGA	1	11;
AAAATCTTAG_T_CTAAAAAAGT	1	15;
TTTATTATTA_T_CATTAGATTT	1	12;
TTATTTAATA_T_CTTACTTCAA	2	10;10;
TTGATTTGGT_A_TATAACTATT	4	10;10;10;10;
TACGATGACG_ATA_AAATAATAAT	5	8;8;8;8;8;
TAAAATCATA_C_AGACAAAACC	1	13;
ACCCGTAAAT_A_TAAAAAAAAA	3	12;12;10;
TACAGATGTG_TA_CTTTATCACA	1	11;
TATCATACTA_AT_TTATATAGGT	10	7;7;7;7;7;7;7;8;7;7;
AAAATATATG_T_GTTTTAACGA	3	11;11;11;
ATTATTATAA_T_CCTTACAAAA	1	18;
TATTGTCTTC_T_CCGGAATCGG	1	21;
TTATCACAGA_T_AATAACGCTT	1	15;
TTGAGTGTTC_GT_TTGTGTGTGA	1	7;
ATTATTATTA_T_GTCAACATTA	2	16;16;
GATAATTAAT_ATA_TACGTTCGCT	3	8;8;8;
TATATAATAT_TA_AACAATGTCC	1	9;
AACTATTACG_A_TTTATATCTA	2	10;10;
TATTTTACTG_T_ACCAAATAAT	2	15;14;
TTACAATTGA_T_AAACTCATTA	1	10;
TATTAATGAT_A_TAATTATAAA	15	12;12;12;12;12;12;12;12;12;12;12;12;12;12;12;
TTTATTCATC_T_ACATTTAACA	1	12;
CCTAAGTGCG_T_CTTCTAAATG	12	10;11;10;10;10;10;10;10;10;11;10;10;
GTACTGTTTG_T_AAATTTTAAT	1	21;
CCTTATACAT_A_TTAAGTCTAA	10	11;11;11;11;11;11;11;11;11;11;
ACGGATAAGG_T_CTGTTCTCGG	2	10;10;
AATATTATAT_TA_CGACCGACTG	4	7;7;7;7;
TATTTATTTA_T_ATACGATCGG	2	10;10;
TTTATTATTG_TTA_ATTATTCATT	1	7;
AATTCACCTA_CAC_GCCGCCACCG	1	11;
ATTTAAAATA_AT_TTTTTTTAGA	3	7;7;7;
TTATTGATTG_T_AGTTAAATTA	1	10;
TCTAGCAATT_A_TGATGAAATT	1	12;
AACTGACATG_T_CCAAAAATAA	1	19;
CCTCCCCGCT_C_GCCCGCCGCC	1	10;
TTAATTATTA_T_GTGTTACATC	5	10;10;10;10;10;
ACTGCAAATC_AT_TCGTTTGTGA	2	7;7;
TGATGTATAA_T_GAATTACTGT	1	10;
ACATCCTGCA_C_AAAATCCCCC	3	12;12;12;
AAACTAGAAT_TAA_CAATACAAAA	8	7;7;7;7;7;7;7;7;
TTTTTAAATT_A_TTGTCTTCGT	1	11;
ATTAAAAATG_A_CATTTACAAA	3	13;13;13;
AAATATATAT_A_TGTTTGAATC	20	13;13;13;13;13;13;13;13;13;13;13;13;13;13;13;13;13;13;13;13;
GAATAAATAT_A_TTATGCAATA	5	12;12;12;12;12;
AAATATCATA_ATT_AATATTTATT	4	7;7;7;7;
TGGGCAACGC_TA_GATATATACA	1	9;
TTAGCTGGGT_A_TCGTATCGTA	1	17;
TTAAACTTGG_T_GTTAAGTTTG	2	18;18;
TATATATATA_T_GCTAAAATTT	6	12;15;15;15;15;15;
ATGGTATTAA_T_CTATCAATTT	1	10;
TGTATTGTTG_TA_TGTATATAAA	3	9;9;9;
AACGATTAAC_A_GCTGGTTACT	11	11;11;11;11;11;11;11;11;11;11;11;
TTTTTATTTA_T_ATACATGCTG	1	10;
TTTATGCAGT_A_CCCAAACAAA	1	10;
TGTGCCTGCA_T_GTATATGTAA	4	10;10;11;10;
TAGAGATCAT_A_TAAAAATATT	1	10;
GTCTTTTCAA_T_ATATATAATT	11	12;12;12;12;12;12;12;12;12;12;12;
ATTTGTATTG_T_CTAGAAAATG	8	10;10;10;10;10;10;10;10;
TTCTACAAAG_A_TTATTATAAA	1	10;
ATCTATCATT_CG_TGCAGTCTAG	3	7;7;7;
ATGATTAAGC_T_AAATATAAAT	1	12;
CAATATACGA_AT_AAATATTATA	4	7;7;7;7;
TTTATGATCT_A_TTCTTACCAT	2	11;11;
GCCCGCAGGC_CG_CCGCCAAGCT	2	7;7;
ACCGTCAGTG_GT_TTTTGAACCG	3	7;7;7;
TGTTATATAA_AG_ATAGAGATAG	2	11;10;
TTTTGAAGTG_T_ATTCGTGACT	5	11;12;12;12;12;
GAAAAGCCAC_A_CACTTCAAAA	1	16;
TAATCTGCAC_A_TTCAAAAACG	1	10;
TTAAAAAAAA_AT_GCATGCTCCA	1	8;
GCTACCACTG_AC_ATTTATACGT	1	12;
TCATGAAATT_A_TAGGATATTT	1	15;
ACGCAAATAC_T_AGAATCTTTT	4	16;16;16;16;
CGCACCCTAT_A_TAACATATGT	1	10;
AAAGAGAGAT_A_CAAACAACAA	2	14;14;
TAATATAACC_T_CAACTTAGCT	4	15;15;15;15;
TTTATTAATC_T_CGTTTAGTGA	1	15;
CCAGATAAAA_T_ATTAGAAAAC	1	12;
CTAGAAAAAA_AT_AAATCGGTAA	1	7;
CTTAAACGCT_A_GTAAATAATA	2	10;10;
GTTTTTCGGT_A_CATGGAGAAA	12	11;11;11;11;11;11;11;11;11;11;11;11;
ATATAATATA_TG_TAATGTTAAA	1	7;
CAAACCAACG_AC_TACACACACA	1	8;
TAATAACTGG_T_ACAAACACTA	4	18;18;18;18;
GTTGTCTTGA_G_AGATGTCGCA	1	10;
ATAATATTGA_T_GGGCCCCCAA	1	16;
AGATTTTTGG_T_CAAATATTGA	1	10;
GTAATACATA_AT_AATTTTAATG	5	7;9;9;9;9;
GCAATTTTTA_ATT_ATGATTATTA	3	8;8;8;
AAAAATGCAA_AAT_GATAATAATA	3	13;8;15;
GATTATGATA_T_ATCAAAAAAA	2	10;10;
ATTATTACTA_T_ATCGAATAAT	1	11;
CCCTCATCTT_TC_ACCCCCTCAC	1	16;
ATAATTTAAG_T_GTAATCATAC	2	12;12;
ATGCAGTGTA_GT_TGATCTGTTG	1	7;
AAAATATATG_TA_AAATACATAG	1	8;
CTCTCTCTCG_CT_ATCCCTCATT	1	12;
AAAAAAATAT_A_TTTAAAAAAA	3	12;12;12;
GTGTGTGTGG_GT_AAAGTGTGTG	3	8;8;8;
AAATTACAGT_A_TGTAATATAA	3	11;11;11;
ATAACTAATG_A_CGCTATTTAC	2	10;10;
TGCGGGCGTA_TG_CTGATATTCA	1	10;
AAAAATAAAT_TA_AGTATATTAA	10	7;7;7;7;7;7;7;7;7;7;
TTTAGATTTT_A_TAAACTTTGT	1	15;
TACAGCAGTG_AT_TATATGTACC	1	7;
TTTATTCCCC_T_CATATATACT	3	12;12;11;
GTTTTTCTTA_T_GTTTTGGAAA	1	11;
TTTCTTGTTG_T_GTTTTTGTTG	2	13;13;
TAGTTATCAT_A_CAAATTGAAA	1	10;
CTTCTGCTTG_A_GGAAGGAAGA	1	14;
AATTAATGTC_TG_TTTCCGTAGA	1	9;
TCCATATATA_TG_AGTATACAGG	2	7;7;
ATATATAACT_A_TATCTTATTA	2	11;11;
CACACGCACG_CA_TACACATATT	12	17;12;13;11;11;13;17;17;17;17;17;17;
ATTAATAACT_A_TAATACAACA	4	11;11;11;11;
AACCGTATTG_TTA_TCAACGTCGT	2	7;7;
AAATTTCTTG_T_AAACAAATCA	2	18;21;
CACTCTCTCA_CT_ATCGTAGGGC	1	7;
TGTTTGTGGA_T_ATACATATAT	3	11;11;11;
GTTGAAGCAG_T_AATCTAATTT	2	13;13;
TAAAATTACA_T_AAATGTTAAT	1	22;
ATATAATATT_TA_TTATATATTA	4	22;15;15;22;
TGTGTAAATC_TA_AATACATGTA	1	9;
CTAGTTTCGA_T_GTTTAACGAG	2	10;10;
AATGGTTCTT_A_TATATCCAAA	5	12;11;11;11;11;
ATATTGTGTT_A_TTTTTTATAA	1	16;
CGCCTAATTA_T_GGCGGTGACC	2	11;11;
GGTTGTATGC_AT_AAATTATAGC	2	9;9;
TAGAGTTATC_TGA_TATTGTTAAT	1	7;
TTGTAATTAG_T_GGGAGATAAT	1	15;
CTACTACTAC_TAA_ATATTATCAT	5	14;8;16;13;13;
AGCATTTACC_A_CTTATATAAT	9	15;15;15;15;15;15;16;16;16;
CAAAATAATG_T_ATTGAACAAA	1	14;
TATAACATAT_A_CAAGTAAACT	10	10;10;10;10;10;10;10;10;10;10;
CAATCAGTGG_A_TGGTATTATG	15	10;10;10;10;10;10;10;10;10;10;10;10;10;10;10;
AAAAAAAAAC_A_TCAAAAGTAT	2	28;26;
GGGTAGGAGG_A_TGTTTTTGAC	2	13;13;
TTAGTCACCT_A_TTAATCACTT	6	10;10;10;10;10;10;
TGCAGAAATA_T_GTATTAAGAA	1	12;
ATGGTTCCAT_A_TTATCAAATA	2	15;15;
CATTTAATAA_T_GTTTATTTTG	16	10;10;10;10;10;10;10;10;10;10;10;10;10;10;10;10;
CATAATATAA_AT_CGCGGAAAAC	16	11;11;11;10;10;10;10;10;11;11;11;11;11;11;11;11;
ATGTTTTATT_TA_TTTATAGATA	1	7;
ATACGGGATT_G_CCCCTAGGCC	1	11;
CTTTTTTTTG_T_GTTTTTTAAC	2	23;23;
AACAAATTTG_A_CAAATTCACT	5	11;11;10;10;11;
CTTTGTTCTG_T_CTTCATATTT	1	10;
ATCTATAGGT_A_TTCCTTTTTA	1	10;
ATGTGCTTTG_T_ATTAATGCAA	1	11;
TTACCTCGAC_A_TTTAGATACC	2	10;10;
CCTTTATATA_AT_TCAAAATTCA	2	7;7;
TTAGACATAA_AT_AACATTTATA	1	8;
TTTTTTATAA_T_ATTCTATTAT	1	11;
AATGTTATAC_AT_AAATGTGTGT	7	11;13;12;13;12;12;12;
ATAATTATAT_TAA_TCGTGAGAAT	13	7;7;7;7;7;7;7;7;7;7;7;7;7;
TCCAGTAAAC_T_GTTCAAGGTA	1	12;
CACCGTCTAA_AT_AATATAGGTT	1	9;
GATTATATAT_A_TTGAAAAGAC	4	12;12;12;12;
ATCATAATTT_A_CGAGAGGGCA	1	16;
TTATATTATA_T_ATACTGGACG	2	10;10;
TTTTGTACAG_A_CACTGAATAT	2	10;10;
TGATTGCTTG_AT_GTATAAAGCA	1	9;
ATATATAAAC_AT_CTATATTATA	1	7;
TTTTGTATAG_TA_TTTGTTTTCA	2	10;10;
GCTATGAAAT_A_TGAGTTAACA	1	10;
TATGTAAGGT_A_TAACTGTATT	3	10;10;10;
TATTTTTGTA_T_GCTTATATTA	1	11;
AATTTTATAT_A_TGTATTTATA	1	10;
TTGTCGACGG_T_ATGTAGATCT	4	13;13;13;14;
TAACTTTATA_AT_AGATATATTG	2	7;7;
AAAAAAAATT_ATA_AATTAAGGAG	1	8;
TAATATATAA_T_CTATAATAAT	1	10;
TCTTCGTCAG_TA_TCGTTTTACA	8	9;9;9;9;9;9;8;8;
AAGACGGTTG_T_CATCGAAAAT	4	10;11;11;10;
ATAATATTCA_AT_AACACTGATA	1	14;
TTGTACATTA_AT_CACTTTTTTT	10	7;7;7;7;7;7;7;7;7;7;
AAATAATAAT_A_CATTTATAAC	10	10;10;10;10;10;10;10;10;10;10;
TAAACAAACG_A_TTAATTTTGT	1	10;
CGTGTGTGTA_TG_GTGGTGGTGG	3	9;9;9;
TAAACTTACG_A_CAATGTAAAT	2	11;11;
GCTGTTATTG_T_AAAACTTTCT	3	11;11;11;
GCACACCCTG_C_AAATGACGCC	3	11;11;11;
CGTACGCGCA_AC_AAACACAAAC	4	10;10;10;11;
ATATGTATAT_TA_TGAGAAGTAG	3	9;9;9;
GATTAACGTC_A_CAATTTATTG	1	11;
AAAATTGACT_A_TAAATAAATA	2	10;10;
TTATCGTTTA_T_ACTTTTGAAT	4	15;15;15;15;
GAATTTCTTT_A_TAATAATAAT	9	12;12;12;12;12;12;12;12;12;
TTTTTTTTTG_A_CGAGCCTATA	1	13;
TTTATGTGGT_A_TTAAATCATC	3	15;15;15;
GAAAAAAACC_A_GGAAAAAAAG	1	13;
ACATACACAG_A_GTTTATTTCA	9	10;10;10;10;10;10;10;10;10;
TAAAATATAT_A_TTTATTAATC	5	10;10;10;10;10;
TTGTTTCTCA_TAT_TGCCTATATA	3	8;8;8;
AAAAATTTTG_C_TCTCAAAAAC	1	11;
GATATACACA_AT_AAAAATCAAC	4	9;9;9;9;
TTTATATATA_T_AAATCTTTTT	3	11;11;11;
TTGTTTCGAT_A_TGTACTCAAT	1	23;
ACTACAATAT_TA_ATTATATTAT	14	7;7;7;7;7;7;7;7;7;7;7;7;7;7;
AAGACGTATA_T_ACGAGTTAAC	1	10;
TCGCCGCGGC_CGT_TTTTTCCATC	1	7;
CTTTACTACA_T_AATGGATGAA	1	15;
ACGGCGGTGG_A_CGAAAAGCCA	10	10;10;10;10;10;10;10;10;10;10;
ATCATTTTGA_T_CATCCTGGAA	5	11;11;11;11;11;
CCTAAATTTG_T_GATATCACAC	1	12;
ATTTGAAACC_A_TCCTACTACA	1	10;
TTTTTTGCAA_T_GAAACTAATG	1	11;
CGCCGTCGTC_GTT_ATTGTCCGGC	5	10;14;13;9;12;
TGACTTATTG_T_CACATGGAAA	1	12;
CACAACACGC_AT_GAGCGTATAT	4	7;7;7;7;
ACAAAAAAAG_A_CTGAAATATC	1	26;
TTTAAAAAAA_T_AACAGGGGAG	2	11;11;
TTTAATTTTC_T_AAATATGTCA	2	10;10;
TTTCAATAGC_TG_GGATTTTTTT	1	8;
CTTCTGCTTG_A_TTAGTAAAAT	3	12;12;12;
TATATTTTAT_A_CATTTTACTC	1	10;
TAATTTACTG_T_AGGTACCTAC	1	20;
ATAAATCCAC_TA_TTGAGATAAG	3	9;12;14;
AGTACAAGTG_C_GCTGTCGGAA	2	10;10;
AGTGTGTTAG_T_CAACTGATTA	7	11;11;11;11;11;11;11;
TATGTAAGAC_A_CTTTCATGTG	2	10;10;
TTTATGTTAC_GT_GCTTTATGCC	1	11;
TGAGTGGCAA_AG_AACGACAGGG	1	9;
TTGATAAAAT_A_TTATAATTTA	1	12;
CCCCCCCCCC_A_TTATTTATTA	1	14;
CAATAATCTA_T_ATTTAATTGA	6	14;14;14;14;14;14;
GTCTATATTG_A_TTACAAATTT	1	10;
TCGTGAAAAC_A_TTAAAGAGAA	1	15;
TTTTTGTTAC_A_TTTGTTTTGT	7	10;10;10;11;10;10;10;
GTTAAATATA_T_AGATATTACT	4	12;12;12;12;
GGGAATATTT_A_TTTTTTTTAG	5	11;11;11;11;11;
AATATTACTG_T_AACTATTATT	2	16;17;
CACTTGTTTG_T_CAACTTTTTA	2	12;12;
AATCAGTATT_A_TGTAACTAAA	1	13;
GACCGATACC_TA_GGCACGTCTT	3	9;7;10;
CACCTAAAAA_AC_GCACATACAC	2	9;9;
ATGTATATAC_TA_ATATATATGT	1	9;
TTGCTGTTGC_TGT_TGCATTTGTG	4	9;10;9;8;
GGTTGTAATG_T_GTTTTTCTCT	1	11;
AGTTTATTAC_A_TCATTAAGCT	4	10;10;10;10;
GACTATTAAT_A_CTTAATATGT	1	10;
TATGCATATG_A_TTAATGTTTA	1	17;
TATTTTGTAC_T_AATACAAAAT	4	11;11;11;11;
AATTTATAAG_T_AGTGTTGATA	6	11;11;11;11;11;12;
TTTTTTTTTG_T_ATTTTTTATG	1	13;
AATAATATTG_A_TATTCTTTTT	2	10;10;
CGAGGACGCA_GAC_GAAGACGACG	1	7;
ATTTATAATA_ATT_TGATATATTT	5	18;17;12;18;18;
GTATATATAT_A_TAATAATAAC	2	10;10;
TCTGGGTGAA_T_GTAATTAATT	2	27;27;
GGGGTTTTTT_A_TTTTACCCCA	1	13;
ACATTTAAAC_A_CAAACAGTAC	1	17;
TAATAAAAGT_TA_TCATAAACCT	2	7;7;
GCTTTTGTTG_TCA_GACCACCATA	2	7;7;
TGAATTTTCC_A_TTAGTATAAT	3	10;10;10;
AGTTTTGACG_A_TATAAAAACA	4	10;10;10;10;
TAAATTGGGG_T_GTTACTTGAT	1	11;
TAACTTTTTC_T_ACACTAGTGT	11	10;10;10;10;10;10;10;10;10;10;10;
TACCTCCTCT_C_TGGGCGGGCG	2	17;17;
CGCGGTAAAA_T_ATGGCCCGAG	2	13;13;
ACGGACACAT_AC_TCGAGCGGGG	1	7;
ATATTAATAG_TAA_ATGTTTGATA	1	7;
TACATATACA_AAT_AAAGAGAGTA	3	7;7;7;
CACACACACG_CA_TAATGGGTGT	2	8;8;
ATTATTTTTT_ATA_ATCGGAAAAA	1	7;
GACATCTATT_A_GGGGCTTTTT	1	20;
AATTTATACA_T_GGAAAATATG	3	12;12;12;
TGCTCTGCCC_A_CATATTTAAG	3	12;12;12;
TCAGGAAATA_T_AATGTTGCAA	8	14;14;14;14;14;14;14;14;
CTGGTTATTA_T_ACAATACCTT	2	12;12;
TATATATATA_T_GTAAAAATAA	8	12;12;12;12;12;12;12;12;
CGATAGGCCT_A_GGTAGGTTGT	1	13;
CGTCATCACA_GTC_TTCGCAGCAG	1	8;
AAAATATTTT_A_TGGAAGTCAA	2	46;27;
ACCCTAATTA_T_CTAAAATTGC	1	13;
CCCCCCTCCC_A_TTCTGGATAT	2	12;12;
TAATAATAAT_A_CGTGTACAAT	2	10;10;
CGTTTGCGTC_A_TTTATAATTT	3	12;12;12;
ACAACATTAT_TA_TTTTTAATTT	1	7;
TACACATTTA_AT_AATATATATA	6	8;8;8;8;8;8;
AAACACGCAA_AC_ATACCCACGA	1	10;
TCCAAAAGAC_A_CGGATACGTA	1	11;
TACAATTATT_A_CAGATAGAAT	1	21;
ATATAATATC_ATT_CTAACGAGTT	3	12;11;10;
TAATAATAAT_A_CAAAGGATAC	4	13;13;13;13;
CCGTAATTAC_A_TAATAATAAT	4	12;12;12;12;
AAAAAACTTG_AT_AACTAGTACT	1	8;
TTTAAGATTT_A_TTACACTTTG	1	10;
GGTTGACCTC_A_CGTATAAAAA	2	13;13;
ATTTCCTCGA_T_GCATCATCGT	1	11;
CTCAGATGGG_T_AATCGTATTA	3	10;10;10;
TATTTTGTTT_A_TAATATTTTT	1	11;
ATCATTCGGA_T_AATTTCAGGT	6	11;11;11;11;11;11;
AAAAAGTTAT_A_CATATATTAC	7	10;10;10;10;10;10;10;
TTAAATGTGT_A_CGATGGGGAT	5	11;11;11;11;11;
TTAAATTAAC_A_TAGTAAAAAT	1	10;
CGTAGATACC_TA_AGCGTATTTG	8	11;9;9;9;9;9;9;9;
TGTGTGTGTG_GT_ACATAAAACG	5	12;12;12;12;12;
ACACATAGAG_A_CAAAAAAAAA	2	23;23;
TATACATATA_TG_GGTGGGTGTG	24	7;7;7;7;7;7;7;7;7;7;7;7;7;7;7;7;7;7;7;7;7;7;7;7;
AATTTAGAGA_T_AATTCGAAAC	2	12;12;
TTCAAAATTT_A_TAAAAATTGT	3	11;11;11;
TTATTTGGGT_G_CATGGTGGGG	5	10;10;10;10;10;
GAAAAACAAG_A_TGCCACGAAA	2	12;12;
TAATAATAAA_AAT_GATATAACAT	8	8;8;8;8;8;8;8;8;
TTTTTTAAAA_T_GTTAACGCCT	2	13;13;
TGCTATAATT_TA_CATTCACAGC	3	7;8;8;
CCCAAAAATT_A_CAAATATATA	3	13;13;13;
GATAGTTTAA_T_AATATATAAA	4	13;13;13;13;
CAAGCTATGT_A_CTGCCTGGTA	1	12;
TTTGTGTGTT_TG_GATGGGTGTG	1	8;
TAAATTACGT_A_TAATACTAAT	1	10;
AACTTTTGTA_AT_AATATACCTA	2	15;14;
TTAATATATA_AT_TATATATTAA	1	9;
ACGATGGAAG_CGT_CAGTGAAGCA	1	7;
AAAATAAAAT_TAA_TTAAATGAAC	2	7;7;
AAGTAGACTG_T_AAATATATAA	1	10;
TACTATTACC_ATT_TTTTTAGCGC	2	14;14;
AATTAAAAAA_AT_TCCATATAAT	5	8;8;8;8;8;
TGAGGTTGCG_GTT_GATGTGGTTG	3	7;7;7;
AATGTCTATC_A_CAACAATACA	4	10;10;10;10;
TATGTATGAG_TA_ATATATATGT	1	11;
TGTGTACTTT_A_TACTTACATT	3	13;13;13;
ATTATTTTTA_T_ATTACACAAA	2	16;16;
TAATTTCAAC_TAT_GTTATTCTCG	8	7;7;7;7;7;7;7;7;
TTAGATCATT_A_TCATTATTTA	2	15;15;
AAATTAAAAA_T_GTATAATAAT	2	10;10;
TAAACCACAT_AC_TTTTCATGCA	1	8;
TTATCCATTG_T_ATACACCGCA	9	12;10;10;11;11;11;11;11;11;
ATCGAACGGA_AT_GTATATATTA	12	7;7;7;7;7;7;7;7;7;7;7;7;
AAAAGATAAT_A_TTCCTATATA	4	11;11;11;11;
ACATATCCAC_A_TGTATAATAA	1	12;
ATAAATGTAC_A_TAATAATAAT	2	13;13;
ATTTGATGTG_TA_TTATATACAC	4	8;8;8;8;
ATTTTAAATT_A_TTACATTCTG	1	11;
TTTTAAATTG_A_TAAGTATAAT	2	10;10;
CGATTATGTG_A_CACGGCGACG	3	10;10;10;
TTAATTGCTG_T_ATTATAATAA	4	19;19;19;19;
CAAAATATAG_T_ATTATTATTA	3	10;10;12;
GTAAAGCTTA_T_GTGATTTGTA	7	12;12;12;12;12;12;12;
TGGCGGGGCC_G_ACACAGACGG	1	12;
GTTATACAGT_A_TTTGATACAG	1	10;
CATACACACC_CA_TGCGCGGGTA	1	11;
TATTTATTTA_T_AGAATCGTTA	3	15;15;15;
GGTAAGATAT_A_TACGTTCATA	5	10;10;10;10;10;
GATTCTGCCA_T_GTATTATTTT	2	12;12;
CGACGACCGT_CA_CTCAAGCATT	1	7;
TATATAAAAA_GT_GGGTTTTGAA	2	7;7;
CTCCATCGTC_TAT_GTTTATGTGT	1	9;
ATATATATAT_AC_AACGTCAATA	2	7;7;
AGCGTATTTG_T_ACAACTGCAC	3	17;16;18;
AAGATTAAAC_A_TGTACATAAT	3	16;11;11;
TGTATGTGTG_TA_TTATATACAC	1	8;
ATTGACATCA_T_CTATATTGTA	7	10;10;10;10;10;10;10;
GTTTATTTAA_T_AATTTTTTAC	2	10;10;
AAGAAATTTC_A_CAAACAAATA	3	17;16;16;
GAGCGCGTAC_GT_ATGTGGTGTG	13	9;9;9;9;9;9;9;9;9;9;9;9;9;
GCCATTTACT_AC_AACACACACA	3	9;9;11;
TGTTCGTTCG_A_CCACAATAAA	6	12;12;12;12;12;12;
AAAAATGTGA_T_GTTATTTTAA	6	12;12;12;12;12;12;
ATACAATGAT_A_TGTAGTAGAA	14	16;16;16;16;16;16;16;16;16;16;16;16;16;16;
AAATAAGGAC_A_TTAAAATGAT	1	15;
TTTTTTTTTC_T_CTAAAAATCA	1	10;
CGCGCAAAAA_AC_TACCGTTTTA	7	7;7;7;7;7;7;7;
AAATATGATG_TA_TGCGTTTGAA	1	9;
AAAATGTATA_T_ACAAAATTTT	1	18;
GGTTATTAAC_A_TAAAATAGAA	1	14;
GTCATAATAT_TAA_ATAATAATAG	18	11;11;11;11;11;11;11;11;11;11;11;11;11;11;11;11;11;11;
GTATACGCAC_CT_ATCTCTATCT	1	7;
TATATTATAT_TA_AAAAAAAAAA	3	7;7;7;
AGAGATTGTA_AT_ACGGCAGTAT	2	9;8;
ATAATATAAT_TAA_TAGATTGACA	4	8;8;8;8;
CAAGCTATTT_A_TATGTATGTT	5	10;10;10;10;10;
TATAATTTAA_AT_TATGTATTGT	9	7;7;7;7;7;7;7;7;7;
CCCAGGGCCC_G_CGGGCCCCCC	1	14;
AGAAAATTAA_T_CATTAGTTTA	1	10;
CACACACACG_CA_CGCACACACT	1	8;
TTATCATTTA_T_GTGGTGGTTA	2	32;32;
ATAACTATTT_A_TTAGTCTACT	1	10;
ATTCAAATTG_AT_AAATACATAT	5	10;10;10;10;10;
ATCGTAGTCA_G_CTAAAGCCCC	3	11;13;13;
CGTGTTTGAA_T_GAGGGGATGG	1	12;
TTGAAAATTG_T_ATCATTATTA	1	12;
TTTTTTTTTA_T_AAATTAACTT	4	11;11;11;11;
TAACTTAATG_T_AAACACATTA	3	14;14;14;
TTGCCAACAG_AT_TATAATATGC	5	8;7;9;9;7;
ATTTAATTCT_A_TTAATTTGAA	4	11;11;11;11;
CAGGTGTACG_T_AATAATAACG	3	11;11;11;
AGATTTATAT_A_CAAACAAACG	1	13;
TCTACATAGG_T_AGGTTTAATT	21	13;13;13;13;13;13;13;13;13;13;13;13;13;13;13;13;13;13;13;13;13;
CTAAAAAACA_T_AAAATTTAAA	5	10;10;10;10;10;
CTTACCCACC_T_AAAATTTTTT	2	40;24;
ATTTTGTATG_T_AAAAAATTTT	1	20;
AACAAAAATG_A_TTAATAAAAA	2	15;15;
ACAAATATAT_A_CAATTGAGGA	11	10;10;10;10;10;10;10;10;10;10;10;
GGAGAGCTTT_G_TGTCGAATAT	1	13;
AAATGTATTT_A_TTACATTATT	9	11;11;11;11;11;11;11;11;11;
CACGTGTGCC_A_TCATTTTTTG	1	12;
CGGAGATAAC_T_AGTCATTAGA	1	10;
TCTCATGTAA_T_AGTCTCTTCT	1	11;
TATGATAAAC_A_TAAATAAAAA	7	10;10;10;10;10;10;10;
CAGATGAAGG_TA_TTATATAATA	2	7;7;
CTGTCGGTAT_A_TTCGTCACGT	5	15;15;16;16;15;
AGAAAATTTA_T_CAAGCAGAAG	1	11;
ATCTCCATAA_T_AACTATGTAT	1	12;
TTTTTTTTGA_T_ATAAATGTTG	4	10;10;10;10;
ATGTAATTTG_TA_TTTTAAGTCT	1	8;
ATTTAGTATT_TA_TGCGAGTAGA	1	9;
ATGATTTGTG_T_CTGAAAACAT	1	11;
ATATTTTTTA_T_ATTAATAATT	1	10;
TTTCGTTTAA_T_ATTTTTTTTA	1	21;
GCCGAACTGG_GC_TCGAACCCGT	3	8;8;8;
TTGTTTATTC_A_CAATTTTGAT	3	12;12;12;
ACTTTAAATA_T_AACTAAAATT	1	11;
TCGAAGTATC_A_TAACAACTAA	3	18;15;15;
ATTTTTGTTG_T_ACAATGTGTT	1	11;
CTTAAATTTG_T_GATTATTTTG	1	13;
GCGTTTAAGG_T_ATTTTTCGCT	1	10;
CTTTAATTTG_T_GTCTTTGCCG	1	12;
TATATAGGTG_TAA_CATGTACATG	2	12;11;
TTCAAAATTA_AT_TTTAATTTTA	10	7;7;7;7;7;7;7;7;7;7;
TTTATGTTAC_GT_TGTGGTGTTC	17	10;10;10;10;9;9;10;10;10;9;12;12;12;10;10;10;10;
GTCTCTCTCG_CT_ATCCCTCATT	2	12;12;
AGATTAATTT_A_GTAATAGAAT	1	16;
AAAAACCCTT_A_TAAAAATATT	8	10;10;10;10;10;10;10;10;
AAATATTTGC_A_TAATCATTGT	1	12;
ATTATTATTA_T_GTGATAATGG	1	12;
ATTAATCCAT_A_TCCTTGAATG	1	10;
TTAAAAATAG_T_AAATCCTATG	4	10;10;10;10;
TATATGTATA_T_AGAATTTCCT	5	11;11;11;11;11;
TTATAGTAAG_ATT_TTTTAGACTT	10	8;9;9;10;10;10;10;10;10;10;
AGTTTTCTGA_T_AAATCAAAAT	2	12;12;
AACCTTGGGC_A_CAAAAAAAAA	1	10;
CACACTATAC_AT_ACAAAAACAC	1	14;
CGCACGCACG_CA_CTTACACAAA	7	11;11;11;11;11;11;11;
TTATTTAATG_T_ATTATTATTT	2	11;11;
CAATTAACTT_A_TCTGAATGGT	12	11;11;11;11;11;11;11;11;11;11;11;11;
TGCTTTATAC_AT_CTATATTGTA	1	11;
CCATAAAAAT_A_TAAGGAAGAC	1	10;
TATTTATTTA_T_ATTTATTATA	2	11;11;
TAATGCAACT_A_TAAAAAGTAT	4	11;11;11;11;
GAAATTGTAC_A_TTGTATTTTC	1	10;
ATTCTTTCTC_A_TTAAATTACG	1	10;
TTTGTTTCTA_T_GTATGAAATT	2	19;19;
GCAACAACAA_CAG_CAACAGCAAC	1	7;
AAAACCCCCA_G_TCCACCTTTC	1	12;
CAATTTACTG_T_ACGTTTCCTC	1	14;
AATATACTGT_TA_AATAACCTAC	3	8;7;7;
GTCACCGCCG_A_TAATTAGGCG	2	10;10;
TAATGATTTA_T_CAATTTAATA	2	10;10;
AGATATAATT_C_TTTTTGATTA	1	13;
GCCTATTATT_A_GTAAAAAATA	4	16;16;16;14;
CTTTTTTTTG_T_ATCTTTCGAT	3	14;14;14;
AGAATTTTGC_G_ATATACATTT	1	17;
GATTTATTAA_T_GTTTTTTGTT	25	10;10;10;10;11;10;10;10;10;10;10;10;10;10;10;10;10;10;10;10;10;10;10;10;10;
ATATACCTTT_TA_TTTATATATA	1	7;
ATGTAACAAA_AT_GTATATGTAT	1	8;
TCATTGTTTT_A_TAAGAAACGT	1	11;
ATTATAAGTA_T_CAATACTAAC	1	12;
ACGCGTACGA_GT_GCGTGCGTGG	3	8;8;8;
TACGCGCGTT_TG_AGTATGACAG	2	7;7;
GTTAAAAAAT_A_GGTTAAACAA	1	19;
TCCGCTTTTG_T_GAGATCATTA	14	11;11;11;10;10;10;10;10;10;11;10;10;10;10;
TTGTGTTACA_AT_TATATATTAC	1	7;
TTATATACTA_T_ACTGAAATTA	1	13;
TGTTTTTATG_T_AGTTAAAAAA	1	13;
GTTAATTTAA_T_AAAGTATTTA	2	10;10;
GGGCATGGTC_A_TTGAATGATA	1	10;
AACGTATATA_AT_AATATATAAT	2	11;11;
AAATTAAATA_T_CAAATGATAA	2	10;10;
AATTGTTATT_A_TGTAAATTTT	2	26;26;
ATACAGAAAC_A_GAAAACAAAA	2	12;11;
ATTATTATTG_T_GCTTTTCAAA	2	16;16;
TAAAATTGTC_T_CATAGTTTGT	1	10;
ACAATAATTA_AT_AATAACTCAG	27	7;7;7;7;7;7;7;7;7;7;7;7;7;7;7;7;7;7;7;7;7;7;7;7;7;7;7;
AATGGCTATT_A_TACCAATCAT	1	13;
TTACAATTCT_G_AATGATACAG	3	11;11;11;
TAATATTATG_T_AAGGTCGTGG	1	15;
GTTATTTAAT_A_CTTATTTATA	2	14;14;
TTTCGTCGGG_T_GTCTCGAGAC	2	20;20;
TAACATATAC_AT_CATGTATGTA	1	7;
GGATGGCGGC_CT_ATCTCTCTCT	1	12;
TAATTTCGTT_A_TAATAATGAC	7	10;10;10;10;10;10;10;
TGCGTGCTTA_TG_TTTGCTACGC	1	10;
GAGTGTTGTC_T_GCGACCACGC	4	11;11;11;11;
TAGCATTATT_A_TTTTTATCTT	1	11;
TGATGTGTGC_GT_GAGGGGGGCA	3	7;9;9;
AATGATAAAT_A_TTTAGAGATT	7	27;27;27;27;27;27;27;
TCGGTATAAC_A_TGTGTTAGGT	1	10;
CCGCCGCCAG_CAC_TACTGTGACG	2	7;7;
AATAACACAA_AT_ACTTAAACTA	6	9;9;9;9;9;9;
TATATTGTCA_T_CAAAATTGAT	5	12;12;12;12;12;
TAATGGAATT_A_CAAAAAAAAG	1	22;
AAAATACTTT_A_TTTACAATTT	1	21;
TTGAACACAA_T_CCCCAAAATA	2	10;10;
ATGATAATAT_TTA_GTAGTAGTAG	4	17;16;13;12;
GTAGATATTA_TG_CGCGCGCGCA	2	10;10;
TAATATAACA_T_GTTTTTAATT	2	10;10;
TAAGTTTCTA_T_ACTTTATTTA	1	12;
GCCCTATTAG_C_AAATTTCAAA	1	11;
TTACTACATT_A_CAACATACGC	6	15;13;15;15;15;15;
TTTTTTAAAA_T_AATGCACAGC	1	11;
TTGGACGATC_A_GCAGCCAAAA	1	10;
ATTTTTTTTT_A_CTTTCTGATA	1	25;
TATTCAGGGT_A_TTAAAAAATT	3	13;13;13;
TGTGTAAATA_TG_TATTTGTGTG	1	10;
CATTTTCTCG_T_ACTTTTTTGT	1	17;
AAAAATGTGG_T_GATATGTATC	3	10;10;10;
GCGTATGTTG_T_AGGTAAGTAT	2	28;55;
CAATTTACTA_T_ACGTTTCCTC	2	14;14;
ATATACAATG_A_TAATAATAAT	2	11;11;
TGTGTATATA_AT_ACACACATAC	1	8;
AAATAAATAC_AT_ACATTATAAA	1	8;
AACATATATG_TA_TTAATTCTCT	3	14;14;14;
TTAGCTGCTA_T_AAATTTTTCA	1	19;
CGCGATTCAA_T_GCGAAATATC	2	11;11;
TTGTAATTAG_T_ATGGTAGATA	8	12;15;12;12;13;14;13;13;
TATAGTCATG_A_TTATATGGTA	5	11;14;11;11;11;
GCCGTGGCCA_TCG_TCAGACGTGG	2	7;7;
GGCGATGAAC_CA_CGATAATCGC	1	9;
GGTCGGTATT_ATA_CAATGATGAT	2	9;10;
TAAGTTACAC_A_CACTTAAATG	1	14;
TTTAAGGAAG_A_TTACTTCTAC	1	10;
CGCCGTCTCA_GT_GCGTGCGTCG	2	7;7;
TAAATTATTT_TA_TCATTATTGG	1	8;
TGTGTGTGTA_TG_ATTTTGTGTG	1	20;
GAATGTGTAC_AT_TTAAATAATA	1	11;
AACATATTAA_AT_TGAACATATA	2	11;11;
TTTTATTGTA_T_CATTTTATAA	3	11;11;11;
TTATGCATAC_AT_TTATATATAT	5	9;8;8;8;9;
CAACATAGCG_T_AAAAATTTAG	1	12;
ATATTTGTTA_T_AATTATCACC	8	12;12;12;12;12;12;12;12;
TTTATTCTTG_T_ATAAAATATA	2	12;12;
TCATAAATGT_A_GTTTCCAGAA	3	10;10;10;
TTATTATTAT_TTA_TTTTATTTTT	2	7;7;
AGAAATAGTG_T_GAATTGATTT	2	15;15;
ATTCTTTTTA_T_GTGAATGTAT	3	11;11;12;
ATTTATATAC_AT_TTATTCCATA	5	7;7;7;8;7;
TAAAATATAT_A_CATAATGACT	1	16;
TTTATTACCA_T_CGTTTTTGTA	7	10;10;10;10;10;10;10;
TTATCGTCGA_T_ATATTTTCAA	2	10;10;
TATAATATAC_AT_ACATATGTAC	2	8;8;
CACAAAATAA_AC_ATACACACAC	7	9;9;9;9;9;9;9;
AAATTTGTAA_T_CAATATAGAC	6	10;10;10;10;10;10;
AAATTAGATT_A_CTGCTTCAAC	10	14;14;14;13;13;13;13;13;13;13;
GGATATATAT_TA_TTGACATATT	2	10;9;
TTTTTCTAAC_A_TTATCAAAAT	5	11;11;11;11;11;
CTAATGTTGT_TA_AATCAAAAGA	1	7;
AATTACATAC_TA_TCATTAAAAA	1	7;
TATTTACTTT_A_TTGATAGAAT	2	10;10;
ATTTTAATAA_T_CAAAGTTTTG	7	10;10;10;10;10;10;10;
GAGTTGTATA_TG_TACCTTTAGC	2	10;10;
TATTATTAGT_A_GAAAAGAAAA	3	10;10;10;
AACCTTTATA_T_AGTAATAAAA	2	12;12;
GTAATAAACT_A_TAAAGTGTGA	3	11;11;11;
TGATAAAAGT_A_TATAAAGTAA	4	11;11;11;11;
CATTACATGA_T_ACAGACTTCA	1	13;
TTGATTTAAA_AT_CTATGTACTA	6	9;10;9;9;9;9;
TTTTTTCGCT_A_TTAAAAAAAT	1	11;
TATAGTGTAC_AT_AGGTTATGTA	5	7;7;7;7;7;
TTGAAACAAT_A_CAAAAAAAAA	1	12;
TTTAGAACGA_ATT_TTTTTTTTTT	1	7;
GCCCAAACCC_A_CATATTTATA	1	17;
TTCGTTTTCC_A_TTGTCCTTAT	3	11;11;11;
TTATGCTAAT_A_TCCAATTATG	1	10;
AAAAATTCTG_A_TAATTTTTAC	3	11;11;11;
AATGTATATA_AT_TATATACATT	2	13;13;
TTTAGACCTG_T_ATAAATTACA	1	10;
CTCTCTCTCC_CT_ATCTCTCTCT	1	12;
TCAGCTGTTC_AT_AATTTATAAA	1	10;
CGATGATAAA_AAT_ATAATATTAG	1	7;
TTTGGCTAAG_TA_CATATATATA	5	8;8;8;8;8;
TGACAAAATG_A_TAGTCTCAAT	4	10;10;10;10;
TTTTTGTAAT_A_CAAACATACA	9	12;12;12;12;12;12;12;12;12;
TTTATTTTTA_T_GATTTTTGTA	2	10;10;
AAATTATTGC_A_GAAAAAAAAT	7	10;10;10;10;10;10;10;
CAGCCGGATT_A_GAACAGTTTC	1	11;
GTAGGTATAT_TA_CAGAAGATCG	3	7;7;7;
TTTTTTTAAA_T_CCCCCCCCGC	1	21;
AAAAATGAGA_GC_GGAGATCCCT	1	7;
ATAATAATAG_TAA_CAATAATAAT	2	8;8;
ACATCTTAAC_A_GCCCAGGGCA	1	18;
TATTATACAC_AT_AAATATATTA	2	8;8;
AGCTGTACAC_A_TTACTACCCA	5	10;10;10;10;10;
TGCTTTTTTA_T_ATCTTTCTTG	1	10;
TGTAATCTTG_T_AACAAATAAA	1	17;
TATATTTTTA_T_ATTGCTATGC	1	10;
AATATACATC_TA_TTTATAATTA	1	7;
GAGTGTGTAG_GT_TCATTTGAAT	1	9;
TAAATAGAAT_A_CATTTTCAAC	6	14;14;14;14;14;14;
ATTATATATG_TA_TTGTTAATGT	2	10;11;
CCACTGCCGT_CGC_CGTGTACCCT	4	7;7;7;7;
TTATTTGTAC_A_TTCGTTTGTT	1	20;
TGTATGTAAT_A_TGTATTTAAT	1	16;
ATTATTATAA_T_CTACTGTGAA	2	16;16;
GATAGTTACA_T_CATATTTTAT	2	10;10;
TAAATTTACT_TA_TTTTTTTTTA	4	7;7;7;7;
ATGAAGCAAC_T_ATAAATGATA	3	10;10;10;
CCATACATAA_AT_GTATAATAAT	2	7;7;
TATTTATATA_T_AAATATTAGT	1	10;
TATTTTTTCC_T_CGTAACTAAA	3	11;12;12;
GTTTATAAAT_TA_TGAACATATT	1	9;
GTAATTATGT_A_TCAATAAATG	2	10;10;
TATATATATA_T_ATAAATAGAA	1	11;
AATTAAATAT_A_CAATTTTAAA	2	10;10;
GAGTCCACAC_CT_TCGGCGTGCC	2	10;10;
AGAATTAATC_T_AAATTAAATC	1	11;
TTCATCCATT_A_GTTAAATATT	3	11;11;11;
TGTATTGTAA_T_ATATTGTAAC	4	10;10;10;10;
GGGAGGATTG_A_TATATATATA	1	10;
ATAAAAAATT_A_CAAAAGATAT	3	11;11;11;
CCCAAAAATT_A_TGAAAATTTA	3	18;18;18;
AAGCAAATAG_T_AAACTATTAT	13	10;10;10;10;10;10;10;10;10;10;10;10;10;
AAAAGGTTTG_T_ACAATTTTGT	2	10;10;
TAAAGTCAAC_A_TAAAATAAAA	3	11;11;11;
TTGTTTTTTT_G_AAATGTTAAA	1	16;
AACGAAAAAG_A_GAAAAGGAAG	1	12;
TTAAGTATTT_A_TTGTATACTT	3	10;10;10;
CTATTATTAC_TAT_TACGATTATA	14	8;8;8;8;8;8;8;8;8;8;8;8;8;8;
TGTTTTGGTT_A_TTAAAAAAAA	2	12;13;
TTAAGGATAG_T_AAACTTCATT	1	11;
AAATAAGTTG_T_ATGGTTTTTG	1	10;
CAGTAGCAGC_AGT_AGCAATAGTC	1	7;
TTTTTTTTAA_T_AGTAGGTAAC	1	17;
GCAAGCGAAC_A_TAATAATTTA	11	12;12;12;12;12;12;12;12;12;12;12;
TTGAGAAATA_T_GTGATGTCAG	1	10;
ACCTATCCCT_CA_CCGCGCACCA	1	8;
CACTAATTTG_T_ACGGTTTTCA	1	10;
ATACATGACA_T_GATTCAATAT	1	11;
TTTTTTTTTA_ATT_TATACATTGG	17	7;7;7;7;7;7;7;7;7;7;7;7;7;7;7;7;7;
CGGTGCTATC_GTG_GTTGTGGTTG	1	7;
ATTATACATA_TAT_ACCGTTATTT	5	8;8;8;8;8;
TTTGAAAAGC_A_GGAAGAACAA	2	27;27;
TTAATCCTGG_T_AATAGGAACA	5	16;16;15;16;16;
GATGCACAGG_AAC_TAACACAGTA	4	10;10;10;10;
ATTGTTGTTA_AT_GATTGTACAT	26	8;8;8;8;8;8;8;8;8;8;8;8;8;8;8;8;8;8;8;8;8;8;8;8;8;8;
AGGTACAGAC_AG_AAGAGAGTGG	1	8;
CTGTATCATT_C_AGAATTGTAA	2	11;11;
TGTGTGTGTA_TG_TATGTGTGAA	5	8;8;8;8;8;
AACAAATTCG_A_TTAAACATAA	3	10;10;10;
AAATATCTAT_A_GCAAGAAGAA	5	12;12;12;12;12;
ACGAAAACAG_A_TTATAATAAT	3	13;12;12;
CCGTCGTACT_CA_TACATATTCA	4	7;7;7;7;
TTAACCTGCA_T_GTTCGAGTAA	4	15;14;14;14;
TTATTAATTA_AT_TTACTATTGA	1	7;
CGAATTATCG_T_ACTTTTGAAT	1	19;
AGCTTACAAT_A_TTCTTGCTGG	2	10;10;
ATCAACTTTT_A_TTTTTTTTTA	7	10;10;10;10;10;10;10;
TGTGAGAACT_A_TAAAAAAATA	6	23;23;23;22;22;22;
TCTAATTATC_A_CTATTCAGAA	3	10;10;10;
GTTTGTGTAC_AT_TTTATTTATT	6	7;7;8;8;7;7;
GTGTGTGTGT_GA_GTGAGAGAGA	3	7;7;7;
TTATCAAAAC_T_AATGAACAAA	2	12;12;
ATATAAAATT_A_TCTTAGGAGG	7	10;10;10;10;10;10;10;
TTCCGTAAAT_CA_AATATACTAT	1	13;
AATTAAGGCC_A_CTCGAAATGC	1	23;
CCAATTTAAA_T_GTGAAACAGA	2	15;15;
TGATTATCAT_A_GTTATTGATA	1	11;
TTATCTTACC_CA_AGGTGCTTAT	2	9;9;
GTAACTAATG_T_ATTGTTTATG	4	14;14;13;13;
TTTCTAGTAG_AT_ACATAAAGAC	1	7;
TAAATATATA_T_CAAAAGTAAT	6	11;11;11;11;11;11;
CGTTTAAATA_T_CTGGCGCACT	5	10;10;10;10;10;
TAGTAAATAC_TA_GTAAGTACTC	3	8;8;8;
AATGTCCTTA_T_ATATTGTGAT	1	11;
GATTAAATAC_A_GTAGATAATA	1	13;
AAATTATATG_TA_AAGCTATATA	3	10;10;10;
TCAGCTATAC_AT_TATGAACAAT	7	7;7;7;7;7;7;7;
TAATATTATG_TA_TGTGTGTGTA	3	11;11;11;
TTAGAGTGGT_CA_CTCAAATGAC	1	9;
TGTATATACC_T_CTGATAATAT	1	10;
TTTAGTTTGC_A_TTTTCAAGGG	8	13;13;13;13;13;13;13;13;
TCTTATGATT_A_CCTCATCAAT	1	10;
AGTTATTAAA_AT_TGATATTCAA	1	10;
ATTACTAGTG_T_GTATGTAATA	1	11;
TGACAATACT_ACA_GGTGTCCAAA	1	7;
ACCTTTATAT_A_TACATCTCAT	1	17;
TTAAATTAAT_A_TAGAATAGAA	3	11;11;11;
TTAATTAACT_A_TACACTACAA	2	11;11;
CTATGTATTT_TA_CATATATTTT	1	8;
TATATTGAAT_A_TAATAATAAT	1	14;
TTTTGTCTTT_A_CACTATTCTC	5	10;10;10;10;10;
TAATATTATT_TA_ATTAAAAATT	1	7;
GAACTGCACG_CA_CGTCGAGCAC	2	8;8;
TTTTATAAAG_T_AATGGTAATT	4	10;10;10;10;
GCCTACCGTA_AT_AAGTGTGATA	17	7;7;7;7;7;7;7;7;7;7;7;7;7;7;7;7;7;
AGCGGGGCAG_T_CAAGCAGAAG	1	13;
TAGAGTTTTA_T_AACACATCCC	1	25;
CAGCTATTTA_G_TAAGGGGGGA	1	15;
AAATAAGTAA_C_TAAAAAATGT	2	13;13;
TAATAATATA_AT_TGTATTCTGT	14	7;7;8;8;8;8;8;8;8;8;8;8;8;8;
GCAGGGCGTG_T_GGGGGGGAAG	1	15;
AGTTGTACAA_AC_TTGCGTCGTA	10	8;8;8;8;8;8;8;8;8;8;
GTTCGAGGAG_GGT_GGCAGAGTAC	1	8;
TAAAATACTT_A_TTATAATAAT	9	15;13;12;15;15;12;12;15;15;
ATAAAAATCC_A_CAGAAAAAAA	2	19;19;
CATAATTATT_TA_AACGTTAATG	1	8;
CCGACTAATG_ATA_TAATGTATTT	1	7;
TCAGTTTAAA_T_ATTGTTTGTT	1	11;
GAGCAATTAA_AAT_AAAACAAATA	6	7;7;7;7;7;7;
ATTATATATA_AT_CTCATCGATT	2	8;8;
ATAACCATAC_A_TGAAAATAAT	1	17;
AAATACACAT_A_GCAAAAAAAA	1	15;
CTTACAATAT_TA_AAACGAAGAA	1	7;
GAAAGAAACG_A_TCGACGCGAT	4	10;10;10;10;
TCAGGCGTTT_GTC_ATTGTCTTCA	2	9;9;
ATAATATAAC_A_TACCTTTTAC	3	10;10;10;
ACATTATTGC_A_CTGATTTTGT	1	10;
AGTCTACAGT_A_TATATATAGT	1	15;
AGTTGTGCCA_T_AATTTTTATC	2	20;20;
TTTAAACAAT_TA_TTATATATAC	3	14;16;15;
ATGCACTATT_TA_TTTTTTTTTT	4	8;8;8;8;
AGGGAAAATG_T_AATTTTGTTT	18	31;26;29;39;38;35;40;27;37;41;25;32;24;33;36;34;30;28;
AAACATTATC_AT_TTGGACGGAT	12	7;7;7;7;7;7;7;7;7;7;7;7;
TTCGAATACC_T_GAAACATCTC	3	12;12;12;
AATATATATG_TA_TGCATATGTA	1	8;
TTGTAAAAAG_A_TATGTGAAAA	1	10;
TTTATTATAA_T_AGTGATATTT	3	15;17;13;
ATTATTATAT_A_GAAGTTAGGT	2	10;10;
GGTTTTATTA_T_CTTTTGTGAT	2	11;11;
GAACACCCTA_AT_AAATAAAAAT	1	8;
TCAGATATCA_T_CTGAGTAATG	7	11;10;10;10;10;10;10;
TCGGAAAACG_A_TTATAAAAAC	2	10;10;
AATTCTTCTC_T_GAAGAAAATT	4	12;11;11;11;
TTAAATTTTA_T_ACAATACAAT	3	25;25;25;
GTTTGAGCAG_CGA_CTGTGATGAC	7	8;8;9;9;8;8;8;
TTCTTTCTAG_A_CAAAAAAAAT	3	12;12;12;
TTTACTTATC_AT_GTTTATATAT	3	7;7;7;
TCTTCGTATA_T_ATTATTATTA	1	12;
AGCAAAGGTG_TA_GTTTTTTTTG	7	8;8;8;8;8;8;8;
ACACCGTACC_TA_CAGATTTGGT	2	8;8;
ATTATTTAAA_T_AATTTTTGTC	2	13;13;
TTTTTTTTTG_T_GGGGAGAGGC	1	11;
TTTTACTCAA_T_AATTGATAGT	4	13;13;13;13;
ATACCTAGTA_T_CAGTTCCTTT	1	10;
ACAAGGGGGA_G_TAGAGATTCG	1	24;
CTAGTCCAAT_A_TTGAATCACA	2	11;11;
AATAATAATA_AT_ACGGTATAAT	1	10;
GCGCGCGTGC_GT_GAGTTTTTCT	4	7;7;7;7;
TTATTTCACC_T_AATAATGAAA	2	10;10;
ATGTTTTTTG_A_TACTCGTTCG	1	10;
CGTGACGAAT_GA_GTGAGTGATA	2	9;7;
ATGTCAAAAG_A_CGGATACGTA	2	14;14;
TTTTTATACG_TA_TGAATTATTA	1	7;
TATGAGTGTA_TG_TTGTGTTTAA	7	8;8;8;8;8;8;8;
CGCCAACTTG_T_GTTATATACT	6	10;10;10;10;10;11;
ATAACTGTTC_A_TTTAAAAAAA	4	16;16;16;16;
TTTTTTTTTT_G_ATAAGGGGGG	1	17;
TTTGTAACGC_AT_TATATAATGT	10	9;9;9;9;9;9;9;9;9;9;
TGAAAATATA_ATT_ATAATTAGCC	2	7;7;
CTTTTTCTAA_T_AAATTTATGT	1	21;
ATCCCTCTCA_CT_GCCGTCGTGT	4	16;14;13;12;
ATATATATAC_AT_TATCTCCACA	1	7;
TAATACAATA_T_AATTTATTGG	4	10;10;10;10;
TCCCATTTTC_T_AGGCCCATTC	1	13;
TATGTGCATC_GT_AAGCGTGGTT	1	8;
GTAAAATCCA_T_GTAGAAAAGT	2	11;11;
TAAATATATA_AT_ACAGTGTGTC	1	7;
TTTCTAAAAG_A_TAATATAATA	1	10;
GTTATAATCG_T_ACTATACGAA	1	11;
TTTTTTTATA_T_AAACATAAAA	4	11;11;11;11;
TGATTTTATT_TA_TTTAGTATGC	4	7;7;7;7;
TGATGAAAGT_A_TATATAAAGT	2	10;10;
ATGACCGAGT_A_CACACAAAAC	4	12;12;12;12;
CACACACACG_CA_AACACACACA	1	10;
TTATAATATA_T_GAAATATTAT	1	12;
AACAAAAATA_T_ATTATTATTA	2	10;10;
ATGAGGTACA_AT_CATATAAATA	2	10;10;
ATAATTAATG_T_ATTATTATTA	3	12;12;12;
TAAACTTCTT_A_TGAAATATTT	1	10;
AATTCTAGTC_T_GCAAGTCCTA	1	13;
TAACAGTATC_AT_TGAATATTAT	3	12;12;12;
CAAAAAGTTT_A_CCCTACGTGA	6	10;10;10;10;10;11;
TCAAACATGA_T_CAACACACAA	1	11;
TATATATACC_TA_TGTGTGTGTG	4	8;8;15;8;
AGAGATTTAG_T_AAGTCAAAAT	1	10;
ATTATTTGAG_T_ACATAGTTAA	13	10;10;10;10;10;10;10;10;10;10;10;10;10;
TCTTTTTTTT_TC_TATCTATCTC	3	7;7;7;
CTCGTTAAAC_A_TCGAAACTAG	2	10;10;
TTGAAAACCT_A_TTTCTTTCAT	3	11;11;11;
AGACCCTATG_TA_CCTATGCACA	10	9;9;9;9;9;9;9;9;9;9;
GGAAGTAAGT_A_GAAGGAAAGT	1	10;
ATATATAGAT_TA_ATCTATATAT	2	12;12;
ATTTTTATGG_T_ATGTTTTCTG	3	14;14;14;
TTTTTTTGTA_T_ATTTATGTTA	4	13;13;13;13;
ATACATATTA_AT_TAATATGTAT	5	11;11;11;11;11;
AATACAAAAC_AT_AAATCATTTG	17	9;9;9;9;9;9;9;9;9;9;9;9;9;9;9;9;9;
GCTGCAGAAT_GA_GGCAGACAGA	3	11;11;11;
ATGTATATAA_T_AAAACATATT	3	19;19;19;
TAGAAATGAT_A_CTGATGTTAT	4	14;14;14;14;
ATATACTTTC_A_TTTATAAACT	1	16;
ATACATATAT_TA_TTATGGTGAT	9	8;8;8;8;8;8;8;8;8;
TATCCCACCA_T_AAATTCCTAT	20	10;10;10;10;10;10;10;10;10;10;10;10;10;10;10;10;10;10;10;11;
TATAATCACA_AT_TGTGATTATA	4	13;12;15;14;
CAGTCTATGA_GT_GCGTGCCATA	2	9;9;
ATCTATGTAC_A_TAATAATAAA	1	12;
CACTCTATGA_AT_TATATTAACG	1	9;
GTGCTCGTTT_A_GTAAATTTAT	4	11;11;11;11;
AATTATGTAA_T_GTACAACAGT	1	10;
TTGCTAAAGC_AT_CTTTATTCAA	5	8;8;8;8;8;
ATAATATACG_AT_GTGTGTCATA	1	8;
GCGTGCGGGC_GT_CACTAGGTTA	2	10;10;
TTTGTTGTTG_T_AATTTTATCG	7	12;11;11;11;11;11;11;
TAAGAATTCA_T_AATCAAAAAT	2	10;10;
GGTGGGTTTG_C_ATTTATTAAC	4	10;10;10;10;
GTCGGCGGCG_GCT_CAGACGTTCC	1	7;
ATATTCGACA_C_TCAACCACTA	1	11;
GTGTTTTTTA_T_GGTCTGTCAT	1	10;
TAACTATTAA_T_GTTCAAGTAA	5	13;13;13;13;13;
ATATATATAC_AT_AGATATATGT	2	12;12;
TATATGTTCA_AT_TTAATATGTT	3	11;11;11;
AAAAAAATTG_A_CGGGGAAAAA	1	10;
GATTATCTAG_T_ATATAAAAAC	2	13;14;
TAGTGAAATG_A_GTTGTTAAAA	1	11;
TTGACTTCCA_T_AAAATTTTTT	2	27;27;
GCGTTTGAAC_GT_ATGTGGATGC	3	21;20;19;
TTTTTATTGA_G_TTCATATACA	1	16;
GTGTTTTTTC_T_CAAGCAGAAG	1	15;
GTAATAAGGT_A_TGTTTATATA	1	20;
TAAACATGAA_T_ATTTAATTTT	2	12;12;
TATTTACTTC_ATA_TATAATAATA	2	10;11;
AATATATATA_AT_TTATATATAA	1	9;
CACTCACTCA_CT_ATCTCTCAAT	5	10;10;12;12;12;
TGTTTTGATG_TA_TTTTTTTTTT	4	10;10;10;10;
ATTATGATTA_T_ACTTTTGAAT	1	10;
CGTATGCTAG_T_AATCTTCATA	1	10;
CGCCATCGCC_GCA_GCCTTTGGTC	8	7;7;7;7;7;7;7;7;
AACGACGATC_A_TGTCGTTCAA	8	11;11;11;11;11;11;11;11;
AATTTTTACT_GTC_GATCCCCTCT	3	7;7;7;
TCTTCCATTG_T_AATATCGTTA	5	10;10;11;12;12;
GTTTTTTTCC_T_CTGTGTAAAT	1	24;
TTTTATATAT_A_TTAAACTATG	1	14;
GCGTTATTAG_GAC_TGCTACGTCA	2	8;7;
TCTTCTAAAA_AT_TATAGATTAT	2	10;10;
TATTTGGTAA_T_AAAACGTACT	3	11;11;11;
AAAAAAAAAC_A_CACAAATAAA	1	22;
ATTCTTAAGT_C_TCTAATCATA	1	11;
TTACACTCTA_AC_AAACCGAATA	4	22;22;22;22;
TACATTTTTG_T_ATAATTAAGA	1	13;
ATGATAATGA_T_GTTTAATAAA	1	11;
GTGCATTTAG_A_TAAAAATCAT	4	10;10;10;10;
AATAAAATTT_A_GCTAGTTGCT	4	11;11;11;11;
TATAATATAT_TA_GTCAATATCA	2	10;10;
TATTATTTCA_AT_GTACACATTC	1	11;
TTAATTTTAA_T_GTGGCAATAC	20	11;11;11;11;11;11;11;11;11;11;11;11;11;11;11;11;11;11;11;11;
GAACGACGTG_A_TCCCCCAAGT	1	10;
CCGATACACA_AT_TATATATTAA	3	8;8;8;
TATACATGAG_AT_TATATATTTA	3	9;9;9;
TTTCATTCCT_A_CCTAATAAAG	4	10;10;10;10;
ATGGTGCGGG_T_CTCAAGCAGA	1	10;
TTTATTATTA_T_ACTACTAAAT	6	11;11;11;11;11;11;
CAATTCGTTG_A_TATTTTCTAA	5	13;13;13;13;13;
CCGCCGGTGA_TAT_TAGACGTGTC	2	7;7;
CATATTATAC_TA_TTTATAAAAT	1	8;
CAGAAAGTAC_A_TATTATTGCA	2	10;10;
AGTTTTTTGC_T_ATTTTTATTT	6	10;10;10;10;10;10;
ACACACACAT_AC_CATTCAACAA	4	8;8;8;8;
AGAACTTACC_A_TGTATGCTAC	4	12;12;12;12;
TTTATCAAAG_A_TAAGATATTA	1	13;
ATAATATAAT_TA_ATATTGTAGT	11	7;7;7;7;7;7;7;7;7;7;7;
AGAAGATGAT_A_TTAGAAAACG	2	17;13;
TATCTACCAT_A_CTAATTACAA	4	12;12;13;13;
GAATGTGTAC_AT_AAAGCAAACA	1	10;
AAAACAATTT_A_TGAAATCGTA	6	12;10;10;10;10;10;
CTTCTGCTTG_A_CAACAAAGTG	1	14;
GAATAAACCA_T_GATAATTTTG	1	14;
TTTAAATATT_A_CTAAAAAAAA	4	14;15;14;14;
TATTTTATTA_T_AAATTAACGG	2	12;12;
TATGTACAAG_T_ATCATAACTA	1	10;
AATAATAATA_AAT_GACGACAATA	6	8;8;8;8;8;8;
AAAAATTTTG_A_TTGACTTGAA	1	25;
GTTATTATTA_AT_TAATAATAAC	1	12;
TTCTCCGGGC_T_ACATTCTTAC	2	12;12;
ATTATACATT_A_TAATACTGAT	1	10;
CTAGTCACAT_A_CAAATTGAGC	5	13;13;14;14;14;
ATATTGTACG_T_ATTGATCTCT	1	11;
CAGAAAAACC_ATA_TTTTTTCACA	1	14;
TTAATATTAA_TAT_ACTTCTTCCG	1	8;
GAACTGGATG_A_GTTGCAGCAT	2	14;14;
TGTCTGTCCC_T_CAAGCAGAAG	1	12;
AGAGAGAGAC_AG_CGGAAAAATA	1	11;
TTCTTTTATC_T_AATGATACGG	1	18;
CTTGATGTTA_T_ATTATTATTA	2	10;10;
GTGTGTGTGC_GT_ACACTAAGTA	2	7;7;
AAAAAAACCC_A_CCTCATCATA	1	25;
ATAATATATA_AT_AACTAGCTAA	2	24;16;
TTATAAGTGA_T_ATAACATATT	5	15;12;12;12;12;
ATGATTACAT_A_GTAGCTAAAG	1	10;
GGTTATAACT_A_CATTATTATA	6	10;10;10;10;10;10;
ACACAAAAAT_A_TAAAAAAAAT	1	10;
CGTGCGTGTA_TG_TATTTGTGTG	13	10;10;8;10;10;10;8;8;8;8;8;10;10;
CCTAAAATCG_A_CCCCCTATTC	3	12;12;12;
AAATTTTATA_T_ATGAATAGGT	1	11;
ATAGTCTTCT_A_CATACACACA	1	10;
GTGTAATTTG_T_ACGACATTTA	1	12;
TAAAATATTG_A_TGTATTTTTT	2	12;12;
CACGCTTGCC_T_CAAGCAGAAG	1	11;
AGAGACTTAC_AT_AGAAAAATTT	1	10;
GACGTGAACT_A_TTGAAAAAAC	1	10;
TTTAATCCAT_A_CATTCATTTG	2	11;10;
CTATTGTTCA_T_AATAATCGAA	2	15;14;
TTTTTAATTG_TA_ATCTATATAT	4	12;12;12;12;
GTTCATATAA_AT_TTAGTATTCC	4	7;7;7;7;
CGAAGCTCAT_A_GATGTGTACC	2	10;10;
TGCAGTTTAC_TA_TTATATATCC	1	8;
CATATACGCT_A_TTATTTAAAT	1	10;
TATGATTATT_A_TCAAATTACA	3	14;14;14;
GTAATATATG_T_ATAACTTTTT	2	10;10;
CTTATGACAA_G_CAAATACCCC	6	10;10;10;10;10;10;
ATCGTCGTCG_TC_TTTTCACACT	4	9;9;9;9;
ACACCTGTAG_AT_CTACCGTGTG	6	7;7;7;7;7;7;
TTAGTTAAAC_A_CATGAATTTA	2	11;11;
TTATGTACAA_T_GAAACTTTAA	2	10;10;
AAATTTAAAA_T_GGCGCCCCAA	2	21;21;
ATCCACTTAC_A_CGAGTAATAC	4	10;10;10;10;
TGTAAACTCC_AT_GACAGTAGAC	3	11;11;11;
ACAAAGCATT_A_GGTTACATTA	10	10;10;10;10;10;10;10;10;10;10;
GATCTATGAA_GT_AGGTGTGTAT	1	15;
CCGGGCGGCA_T_ATATGTTATG	4	10;10;10;10;
TTTTAATTCC_T_AATTTTACAT	1	19;
ACCTAACAAT_A_TATTAAAGAG	1	11;
CTTCAACATT_A_TACCCATTAC	8	10;10;10;10;10;10;10;10;
AAAAATATAC_AT_TATTATAAAC	3	7;7;7;
AACTCAGCCA_CTG_TCGCCGCCGT	2	8;8;
ATGAGTATTT_A_CACCAAACCA	2	10;10;
GCAATGATGC_AG_ACACCACTGG	5	10;10;10;10;10;
ATACTCAAAC_T_GAATTTTCAA	1	11;
TTGAACGTAA_T_ATATTAACCG	10	10;10;10;10;10;10;10;10;10;10;
ATGTGAAAGT_A_TCAGTTTTTA	5	11;11;11;11;11;
TATTTATAAC_T_CCATTGTTCA	6	10;10;10;10;10;10;
TATATTTATT_TA_TGAATGTGTG	1	11;
TATATTATTT_A_TTATGAATTG	7	11;11;11;11;11;11;11;
ATATAAATAT_A_TGTCTTTGGA	1	10;
TCGATGTTTT_A_TGTTTATATT	2	15;15;
TGTAGAAATT_A_GTTGAGCGTA	1	13;
CCTCCAACAC_CAG_CAACATCAAC	1	7;
AAGTTCAATG_T_CGTTTTTATT	7	10;10;10;10;10;10;10;
CAGTAATACA_T_AGGAAGGACG	1	13;
ATCGATTGTA_TAT_ATGTTATGTT	1	7;
ATTATACTAA_T_GGAAAATTCA	3	10;10;10;
TGATATTGAC_TA_ATATGGTTGT	2	10;10;
AAGGGGTGGG_TA_TGACGAGAGA	1	8;
CCGTTGATGA_T_ATAAATAACA	2	12;11;
TAATAAAAAT_A_CAATAGTATA	1	10;
ATCTTTTTGG_A_CAAAATCATC	8	12;12;11;11;11;11;11;11;
GAAATACATT_TA_CATACATTTT	9	7;7;7;7;7;8;8;7;7;
ATTATCATAT_A_CAATTATTCT	2	11;11;
AGAAGTTTGC_A_TAAAAAGGTT	1	13;
TATATCTGTA_T_ATGTTATTTG	8	30;24;32;28;32;28;24;30;
TTTTTAAAAT_A_GTTTCAATAT	6	10;10;10;10;10;10;
TATAATATTG_T_AAATAATATA	2	17;16;
TAGTAATGCC_ATT_TTTGTTTGTT	1	8;
TTTAAGAATT_AG_ATAGAGAAAA	7	7;7;7;7;7;7;7;
GCATATCTAT_G_ATATAGGAGT	1	10;
AGAACCGCCT_CCA_TCAACAGCAG	2	7;7;
AAGGTCAGTG_T_ATATTATTTC	7	10;10;10;10;10;10;10;
CGAGTACGGC_G_AACCCACCAG	1	12;
AGTATTTTTT_TA_ATATGGTTGT	1	9;
CGACGTTACA_TAT_TACGAGTAAT	1	8;
TTTCTTATGT_A_TAAAAATTGC	2	14;14;
CGCTCGACGC_T_GCGTCACTCG	2	12;12;
ATATAAAAAG_A_GAAAATCTTA	5	10;10;10;10;10;
ATTGTATGAG_T_ACTAATTTAA	1	11;
TTTTTTTGCC_A_TAATACAATG	1	17;
ATTTTTGATT_A_TGAATTCTTA	3	10;10;10;
TTTAAAAATT_A_TAAAAAATAA	2	17;17;
TACAATTTTG_A_TAAATAAATA	4	14;15;15;10;
GAGATGTTTC_A_GGTATTCGAA	7	12;12;12;12;12;12;12;
GTGAATGAAC_GT_GCGTACGCAA	1	9;
TAAATATATC_A_CGTTTTGTGT	1	14;
TATAAATATA_T_ACAACATCGA	1	14;
TTGTAATTAG_T_GGTAGATAAT	5	17;19;19;15;15;
ATAATATTAC_AT_CAGTATATAC	3	7;7;7;
AACATGAATG_T_AGTCTATAAC	1	10;
TTTTTTAAAA_T_AAAATTTTTA	3	35;35;35;
TCTCCTCCTC_CTT_CATAATAATC	3	7;7;7;
AGTTACCTAT_TA_AACTATTATA	5	7;8;8;8;7;
AGGGTATTAA_AT_TTTTGTGGGA	3	9;9;9;
TGTGTGTGTA_TG_TATGTGTGTA	2	7;7;
ACAAACACAA_AC_CATAGTTTTC	1	10;
ACTATATGTG_TA_ATATATTATA	1	10;
ATGATTTGTC_T_AATTTTTTAC	1	10;
TGTTTTTTTA_T_ATCTTTCTCG	1	11;
GCCGCCGTCG_GTC_GTGCAGCTGT	1	7;
ATATACTTTC_A_TTTATAAATA	1	16;
TACAAGGATT_A_GAAACAATGT	2	12;11;
TTTTTTTTTT_G_CAAAACGATT	1	13;
CTAGAGAACG_A_TGAAATCAAA	3	10;10;10;
CTGAGTTCAC_A_TTTTGAATGA	1	13;
AAAATTGTTA_T_AACAAAATAT	1	11;
ACATAATTTC_A_TCGTAAAATT	1	14;
ACGGCGGCGA_CAG_TGGCTGAGTT	7	8;9;9;8;8;9;9;
TTTCTAAGGA_T_CAAAACTGGT	1	10;
CTTTTACACG_CA_AGAGAAAACG	1	15;
TTCTTTTCAC_T_GTAACAATCA	1	12;
ACAACCATAT_TA_TTAATTTAAA	1	11;
AGTATATTTA_T_ATTTTTTTTT	1	10;
TTTAAAATTT_A_CTACTTATTA	8	10;10;10;10;10;10;10;10;
AATAATTTCA_T_AAATAAATTT	13	11;11;11;11;11;11;11;11;11;11;11;11;11;
ATTCTATCAA_T_AAAGTAAATA	1	10;
ATATGTATAA_T_GTGTTTCTTT	1	16;
AATATTATTG_A_GAAGATATTT	4	10;10;10;10;
CACCGAGCCA_AAT_TTCAATAATG	2	7;7;
AAAAAAAAAA_T_AAAGTTGATT	4	10;10;10;10;
CGTCCGTCAG_TC_TATTTATGCA	3	10;10;10;
ATCAAAAAAC_A_TGTCTTCATA	7	11;11;11;11;11;11;11;
AATCCTATCG_AT_TTTTAGAAGA	1	12;
AAAATAAATA_AAT_GAAAAATGCT	1	7;
AAAACGTAAC_A_CTAACAAGTA	3	10;10;10;
TTTTTAAATT_A_CAAAAAAAAA	1	23;
TAGCTGTTTG_T_ATGTTTTCTG	1	20;
TAATACAATT_CA_CGGAACCGTC	14	8;8;7;8;8;7;7;7;7;8;7;8;8;7;
AAATAGGAAA_T_GATAAGTAGT	1	12;
CGAAACTATC_T_ATAAACGAAA	5	12;12;12;12;12;
TTTTTCTTTC_T_ATTTCCTACT	10	11;11;11;11;11;11;11;11;11;11;
CAAACCCCCG_C_GCCGTGTCGC	2	10;10;
TAGTCTAGTT_TA_TTTTTACTAG	10	7;7;7;7;7;7;7;7;7;7;
AATCTTAAAT_A_CGATAGTCAA	2	18;18;
GAATAACTAA_T_CATTATTATT	1	13;
ATAAACAGAA_CT_CACACACTCT	2	10;10;
CAATGTTTAA_T_ACCGAACCGT	1	11;
AGAATTTGTA_TG_GGGGTGTGTG	1	12;
AATATTATAT_A_TAATAAGAAA	1	12;
TCAACTAACC_A_CCAAAATACG	2	17;17;
ATATTATGTA_TG_AGAGCTGTGC	2	12;12;
TAATTACACC_ATT_ATATATAAAA	13	7;7;7;7;7;7;7;7;7;7;7;7;7;
TATTGTGTAA_GT_TCGCAGCAGC	5	11;12;13;13;13;
CCCCCCCCCG_C_GCCGTTCCCG	1	18;
CTGATGATAC_A_TCGTGATGGA	2	10;10;
ATATATATAT_AC_CAGCCGACGT	2	13;13;
GTCGTTTTTG_T_GTTTTTTTTT	2	11;11;
GTTTAAAGTA_T_ATACATATAA	2	12;12;
TTGATAAATT_A_TTTTTAGAAT	1	12;
TTGAATTATT_A_TACATTTTTA	1	11;
ACATATAATT_A_TAAAGACAAT	2	12;12;
AGCACACATC_A_CCGAGAGGTC	2	17;17;
ATGACGTGTA_TG_CGTTTTTATT	1	7;
TAATCGTCGC_CGT_CGCCTTGTGC	1	8;
GTCAATTATT_A_CAAATGTAAG	7	12;12;12;12;12;12;12;
ACAATTCTAG_C_AAAAAAAAAA	3	13;13;13;
ATTTTAATAC_AT_AAATATATAT	6	10;10;12;13;12;12;
TCTGTTTTCC_T_CATTTTTCAA	1	10;
ACCGTAATTT_TA_AATTCATAAT	5	8;8;8;8;8;
ACATATTATC_T_GTTGCCTTTG	3	10;10;10;
TTTTTGTAAC_A_CCGGGAAAAC	2	19;19;
ATCACTAGTC_T_AATTTTTGTA	2	10;10;
TTTCAACAAT_G_ATCGAAAGCA	1	10;
CTGGTGAAGT_A_TTTAATAACA	5	12;13;13;13;13;
ATTATTATGG_T_ATGTTTTCTG	2	14;14;
TGTGTATGTA_TG_ATTTTGTGTG	1	12;
CGTGCGTATG_TA_TTATAATATA	13	7;7;7;7;7;7;7;7;7;7;7;7;7;
GTGCAGTTTT_A_CAAATACGCT	1	19;
GAATGCTGAG_GTT_GAGGTTGTTG	2	8;8;
CCCGCGCCCC_A_CAAAAGTTGT	1	33;
GAATAATTGT_A_TGAAACATAA	10	13;13;13;13;13;14;14;14;14;14;
AAAAAGTCAC_A_CAAATTAAAA	1	14;
ATAAAATCGT_A_CCCAAACGAG	1	10;
TTTTTTAATA_T_ACACAGTCTA	1	12;
TGGACGAGAG_A_TGTACAACAA	1	10;
CTTTTTATAA_T_AACCATATTC	6	11;11;11;11;11;11;
TTATGTTTCA_T_ACAATTATTC	8	13;13;13;14;14;14;14;14;
TAATTTACAA_T_ATTTTGAACG	6	12;12;12;12;12;12;
TTTCGTACAT_A_TCATAATCGT	2	13;13;
CATTCATTTA_T_ATGAATCGTT	1	16;
TTTAAATATG_CA_CGTATACACA	1	15;
ATGTTCAATG_T_ATATATATAT	9	11;11;11;11;11;11;11;11;11;
ATTATTTATT_TA_ATATAATATT	1	8;
ATATAAATTT_A_CATAATATAA	2	11;11;
CACAAAAGCG_A_CTAGCATTAT	4	10;10;10;10;
TGTACCATAC_AT_TATTATATTA	2	8;8;
ATGTATAAAT_A_TAATATGACA	9	10;10;10;10;10;10;10;10;10;
AACTTACTTT_A_CAACCAAACA	9	10;10;11;10;10;11;11;11;11;
TATGTGTATG_TA_ATATATATGT	2	7;7;
ATTTTTTCCG_T_GTTTTTTTAT	1	12;
TAAAACATGG_T_CATTTTTACT	9	10;10;10;10;10;10;10;10;10;
TATTATATTA_TAT_ATAAATAATA	1	8;
GATGGGGTCA_G_ACGGGGAACG	14	10;10;10;10;10;10;10;10;10;10;10;10;10;10;
CTTCTGCTTG_A_TAAAGACATC	2	16;16;
ATTTCCAAAT_C_AAAAAAAAAA	1	12;
AAACATTCAT_A_TAAATATTTG	1	12;
TATGTGTATG_TA_AAGGTGCACG	2	8;8;
TATTAAAAGT_A_TAGGTGAAAT	2	14;14;
TCACATCACC_A_GTAAAAAAGT	3	14;14;14;
AATCATAATG_A_TCATTTTTCA	1	22;
AACAAAGAAC_A_TAGGAAAACA	1	12;
GTTAAGAATA_TAT_ACATATATAT	2	7;7;
ATTGATATAT_A_TTATGCTACT	3	10;10;10;
TTATTATTAA_T_AATTTAAAAT	2	14;14;
TGAATATATA_T_AATTCTTGTA	81	12;12;12;12;12;12;12;12;12;12;12;12;12;12;12;12;12;12;12;12;12;12;12;12;12;12;12;12;12;12;12;12;12;12;12;12;12;12;12;12;12;12;12;12;12;12;12;12;12;12;12;12;12;12;12;12;12;12;12;12;12;12;12;12;12;12;12;12;12;12;12;12;12;12;12;12;12;12;12;12;12;
TTTAATTTAA_T_GCCTTTCGAT	1	12;
AATGATAATG_TAA_ATGAACCATC	4	17;12;16;12;
CCCCGTGTAT_TA_AATTATACAT	1	8;
AATCTATATT_A_CTATTTATAA	2	14;14;
TAAAAAATAT_A_CAATTTTATA	3	10;10;10;
GTTTTGTCGA_T_ATTTGTAGAC	1	11;
AAAAGATGTA_AT_AAGTTATGGT	2	8;8;
TTTTTATTAA_T_CGAGCTTTTG	2	15;15;
TTATCAAATT_A_GTTATATTTC	5	11;11;11;11;11;
TATTAAAAAT_A_TGTTAGTTTA	1	15;
CACACACACC_CA_TATACAACTC	2	12;12;
TTAGTCAGTT_A_TTAAACAAAA	1	12;
AAGCATTGAG_T_AATTGTATGT	1	17;
TCTAATCACT_CA_GACGCAAACG	2	10;10;
TAAGAATAAC_AAT_AGCAAATATT	1	7;
TTATTAAGTC_T_CAAATTATAC	4	29;29;29;29;
ATATAAAAAG_A_TAAAAAAAAT	1	10;
ATTTTTTTTG_A_TAATATAGGT	1	11;
AATCAATAAT_A_CAAACGAGCA	2	71;71;
ATTGTTATTA_T_CATTTTACGT	2	12;12;
TTTAAGTATA_TAT_ATACCATTAT	2	8;8;
AATTAGAATA_T_ATAGTTAGAG	1	10;
TTAGCCTACC_TA_ACACTTTGGC	1	7;
TTCTTGAAAG_T_ATGTACATTT	3	10;10;10;
ACATCTCATG_CA_AACACGAACG	3	16;16;16;
ATCGTTTTAG_T_CTGTGAAATA	1	10;
AAGTCTATAA_AT_TAATTTGAGC	4	9;9;9;10;
AATGAATAAT_TAA_CAACAATAAT	5	13;13;15;15;13;
TGTGAAAAAT_A_TTATGAATAT	10	14;14;14;14;14;14;14;14;14;14;
ACTTACCCAC_T_ACATGGAATG	1	10;
GTATATAAAT_A_TGGTGGCTAC	1	10;
AAGAACGTTA_T_ATCGTAGAAT	5	11;11;11;13;11;
ATGTATGTTT_A_TTATTATTAT	2	13;13;
ATTATTATTA_T_GTTATAGCTT	1	12;
CTGAAACTAA_AT_AGGTATGATA	6	7;7;7;7;7;7;
TCCCTTGTGA_T_GTTTTTGTTG	2	40;38;
ATTTACAATG_A_CGTTTTTAAA	6	12;12;11;12;13;13;
GAAAATCATC_TAT_CAAAGCTAGG	1	7;
TTTTTTTGAG_A_TTACAAGTAA	1	17;
TTTTTCAAAG_A_CTTCCGTTGA	2	26;26;
ATATTATACG_AT_AATATAATAT	1	7;
TAAAGGTTTG_T_CAAGCAGAAG	1	22;
TTCCATTCAG_T_CATCGATTTC	2	14;14;
AGGTAGAATA_T_ATTGATTTTT	2	12;12;
GCTTGAGGTT_GTC_GAAGTCCACC	15	7;7;7;7;7;7;7;7;7;7;7;7;7;7;7;
AGGGCTTCAG_C_ATTGGCCGTG	2	11;11;
TAATTCGTTA_T_GAAATAATTG	2	10;10;
AATGAAGTTT_A_CTATCCTTAA	6	11;11;11;11;11;11;
AATAAAAAAC_A_TATATATAAT	2	18;18;
GATGATTTTG_T_CCAAAAAGAT	7	12;11;11;11;11;11;11;
TGACTACAAG_T_AAGTATTTAT	3	14;14;13;
GAAAAAAAGG_A_TCTCGAAGTT	2	15;15;
TTAATAAAAA_T_AAATTACTTA	2	10;10;
ATGGAAAATT_A_CTCCTCCTAT	2	10;10;
TTATTAATTT_A_GAAAAAAAAC	8	28;29;30;26;64;27;25;24;
ACCTATATAA_AT_TATACTATTA	1	8;
ACAAAGTTTA_T_CAGAACCTGA	1	15;
TTTATTCTTG_T_GTGCATGTGC	2	11;10;
AGGAATCGAT_A_TATGTATGTT	1	13;
TTGGGGTGAT_G_TTTCCGGCCT	1	21;
AAAAAAACCG_A_GAGGAAGAAA	3	24;31;32;
CATCCAAAAT_A_TTTTAATTTA	2	10;10;
TTACATAATA_T_ATGTTAATAC	1	10;
ACAAATGATT_TA_TGTTGTATAT	10	9;9;9;9;9;9;9;9;9;9;
CCCCCCACTC_A_GATACTAGGT	1	22;
ATGTTGTCTG_T_CAAGCAGAAG	2	12;12;
ATTCAATCAT_A_TTATTTTAAT	3	10;10;10;
ATTTTCATAA_T_GAAAATTCCA	1	13;
ATAACAGAAA_T_AAATACCTTG	2	10;10;
ATTTTGTCTA_T_CACAAAACGC	1	11;
ATAAAAAAAA_T_CTGTGATCGA	1	10;
TTTAAGGGGA_T_CATTCTATTG	1	11;
AGAGAAAGAC_A_TAATAATAAT	2	10;10;
CTAGTCTTTA_T_ACTTGCACTG	2	13;13;
CACTGCTGTC_T_CAAGCAGAAG	1	10;
GTATGTCTTA_T_ATCGTTAAAT	1	10;
CAAAGGCAAC_A_GATAATATGT	9	10;10;10;10;10;10;10;10;10;
TTATGCGATA_T_CATTCAGAAC	3	11;11;11;
CATCAAATAT_TAA_GTATCACGCG	1	7;
GTAAACCAGT_A_GTTATATTTA	13	10;10;10;10;10;10;10;10;10;10;10;10;10;
CCAATCAAAC_A_TAATAACAAT	5	12;12;12;12;12;
ATTATTATTA_TAT_CGTGGTATTG	1	8;
AACATTTCAT_A_TTATAAAATT	2	11;11;
ATAATATATT_TA_TCTCATCGAT	2	7;7;
TATTTTTTCA_T_ACAAATTTCG	1	13;
GAAATGACTG_A_GAATCGGGGA	1	11;
TATCATTATC_ATT_TTGCTAATTA	3	7;7;7;
TGGATGTTAA_T_ATTATATAAA	1	10;
TACCATTATG_A_TATGATAGTT	1	10;
CGTTTTCTCT_TG_CGTGTAAAAG	6	12;12;12;12;12;17;
TTGTTTTTGG_T_GTTTCTACAA	2	11;11;
TTATAATACG_TA_CGTGTTTATG	3	8;8;8;
ATTGAAATTC_A_CTGAGAAGAA	3	15;15;15;
CCATTAAAAA_T_GAGTAATCCT	2	19;19;
CTAGTAATAA_T_CACTTTATTT	2	14;14;
AAGACGTGCC_TA_GGCACGTCTT	1	10;
CTTCCAAACA_T_CATTCTAGCA	3	10;10;10;
AACTATTATC_ATT_CTAACGCGGA	1	8;
AGTCGTATAA_TG_GCTGAGTGAT	3	8;8;8;
ATATATATAA_AT_TTTTTAAATG	4	7;7;7;7;
TAATATTATT_TA_AATAATATTA	16	11;11;11;11;11;11;11;11;11;11;11;11;11;11;11;11;
AAATTAACTT_A_TTATAACCAA	19	12;13;13;14;12;12;12;12;12;12;12;12;12;12;12;12;12;12;12;
CACTTTTTCC_T_ACTAGATATA	1	10;
GTCGCTCGTC_TA_TTGTAATAAC	7	7;7;7;7;7;7;7;
TGTGCTTATC_TG_GGTTCGCGTC	1	15;
AAGATCTGAC_A_CAAATTTTAC	1	15;
GTAATTTTTC_G_AACGGAAAAT	2	22;22;
TAAATGTGTG_T_GCAAATTGTA	1	12;
CAGTTGAAGG_TA_TTATATATAT	1	7;
TAACACTCTT_TA_AAAACAAAAT	3	9;9;9;
AAAAAACCTC_A_TGGTTATTTT	5	12;12;12;12;12;
TATTTAAATG_TA_TGTATTTATT	2	8;8;
TGTCATATTA_T_ATTTATACAT	1	10;
ATAATACATT_A_TGAAACTAGT	2	17;17;
CCGGAAACCG_A_GTTCATACAT	5	10;11;10;10;10;
[truncated: 14,384 more rows]
