# Supplementary material for: A Novel Software and Method for the Efficient Development of Polymorphic SSR Loci Based on Transcriptome Data
Source: Genes (Basel). 2019 Nov 11;10(11):917. doi: 10.3390/genes10110917 (PMC6895799; doi:10.3390/genes10110917)
Supplement: Supplementary file 1 [file genes-10-00917-s001.zip › Supplementary Materials/Supplementary File 2/findStr.result]

Loci	Total_number	Repeat_number
TACAATTTGC_A_CACACATTTA	5	11;12;12;11;11;
TGTCTAATAT_TA_ATTGTTGTGA	3	10;9;10;
AATAAATACA_T_AGAAAAAAAA	2	28;25;
CCGAATCGTT_A_CAATGATGTT	2	17;18;
TAATATAATA_AT_AATAATATTT	9	7;8;7;7;7;7;7;7;7;
GAATTTTTGC_A_TACAAACGCA	15	14;11;11;14;11;11;11;11;14;15;15;14;11;11;14;
TACATAATTC_A_TAATGAAAAA	2	19;17;
AAAATAATTG_T_GAATTATTTA	4	12;12;11;11;
ACACACAAAG_AC_GGTAGTACGC	2	11;10;
AAGTTAGGGA_T_AATTAAAAAA	16	11;11;11;11;12;12;12;12;12;12;12;12;11;11;11;11;
ATTGTATAAT_ATA_TTATATAGAG	3	10;11;10;
TAATATTATG_TA_ATAATATATA	2	9;10;
TCTTTAAATG_T_ACTCCAAGTG	8	13;13;13;13;13;13;13;14;
CCGAAGGCGT_ATA_TTATTATAAA	3	13;8;8;
AGAAAATAAT_A_GAATATAGGT	11	12;12;12;11;11;11;11;11;11;12;12;
ACGTAAAACT_A_CAAATTAACA	18	13;13;13;13;12;12;12;12;12;12;12;12;12;12;12;13;13;13;
CTCTCTTATT_A_CTACGTATAT	4	13;14;14;14;
TTACGAAACC_A_TTTAAACAAA	9	14;14;14;15;15;14;14;14;14;
ATGACGCACG_AAT_ACGCACAGGT	2	9;8;
AGATTAAAAA_AT_TATAATATAT	5	8;9;9;8;8;
GCGTTTGTGA_T_ATATAATAAT	8	10;11;10;10;10;10;10;11;
ATGCAATATC_TA_CGAATAGCCG	5	8;8;8;9;9;
AGGTATTAGG_TAT_GATTATTAAT	2	8;7;
TTTTAAATTT_A_CCACCCGGTT	10	12;12;12;11;11;11;11;11;11;11;
GAGTGGAACG_A_GTTTGAGAAT	3	11;11;10;
TATTTTTTTT_A_GTAATACTAT	2	25;42;
TTCCAGGATG_A_TCAAAATGAT	11	14;14;11;11;11;11;11;11;11;11;11;
CATACCTGAC_A_GAAAGACTAC	5	13;13;11;11;11;
TAACTCTACG_AC_TTTATATAAT	12	12;12;13;12;12;12;12;12;12;12;12;13;
TAGTACATAG_AT_TTTAAATCAA	11	9;9;9;9;9;10;9;9;9;9;9;
AATATAATCT_A_TAGCCTAAGG	4	12;11;11;11;
AACTCAAATG_A_TGGAGGATAT	2	36;26;
TATAAGTGTT_TA_CATATATAAA	10	10;10;12;10;9;9;10;10;10;10;
ATGGTAAGAA_T_AGATCATAAA	3	12;11;11;
TATTGAATGA_T_AACAATGGAA	10	11;13;13;13;13;13;13;11;12;12;
AATATTAACA_T_GATGTACTTA	24	13;13;13;12;12;12;12;12;12;12;12;12;12;12;12;12;12;12;12;12;12;12;12;12;
GTCTTAAATT_A_TGATTAGTCA	5	14;14;12;12;12;
AGTGTAAGGC_A_TTAAAAATTT	6	11;12;12;12;16;16;
ACGTTTACAC_T_ATCTTTCGAT	3	24;27;25;
CATAATATGA_T_GAAAAAATAT	11	11;11;11;12;12;12;11;11;11;13;13;
ACTTCAATGA_GT_TCCAAAATTA	10	7;8;8;7;8;8;7;8;8;8;
TTTTTTACAT_A_TGTAAATTTT	10	50;31;26;30;29;25;24;27;28;33;
TAAATATATA_AT_CTCATGTATA	8	8;9;8;9;9;9;9;9;
TACAGTGTTG_T_GGTGGGTGTG	12	10;11;10;10;11;12;10;11;10;10;10;10;
TTTATTATTA_T_ATTTTTAACA	2	25;27;
AAGGTAGTAG_ATA_TCACAGTATT	32	7;9;9;9;9;9;9;9;8;8;8;8;8;8;8;8;8;8;8;8;8;8;8;8;9;9;9;9;9;9;9;9;
AGAGATAGAT_AG_AAAAAAAAAG	4	7;8;7;8;
TATATATATG_TA_AATATAAATA	11	7;9;9;9;9;9;9;9;9;9;9;
TGTGTGTGTA_TG_CGTGTGCGTG	2	12;10;
CGTAATATAT_TA_AGGTGAAGCA	17	8;8;8;8;7;8;8;8;7;7;7;8;8;8;8;8;8;
ACACGCGCAG_CA_AACGCGCACT	8	13;15;15;14;12;15;15;15;
CTTACAATCT_TA_TGTATGTAAT	7	7;8;8;8;8;8;8;
ATTCCAAATA_T_AAATTTTGTT	2	31;26;
CTTTTCTTAA_T_AGAATTTGTT	4	12;11;12;11;
TGTACAAATT_GA_TACTAATACC	9	9;9;11;8;8;8;9;9;9;
TATGATTTCA_T_GTACTAGGTA	7	12;10;10;10;10;10;12;
AGTTCATAAT_TA_AGTTATTTTA	2	7;9;
AGCGAGTGCG_T_CTGCTCCCCC	3	10;13;11;
AATTTTACGA_T_GAAATTATGT	10	14;14;14;14;14;14;14;15;15;14;
GATGATGGGC_A_GAAAAAAACC	5	12;13;13;11;12;
TTCGCAGAAT_TA_AATATGTATA	9	9;8;8;8;8;8;8;8;8;
ACTGTATATT_TA_TTATATGGGT	5	11;10;9;9;11;
GTGTAGATCA_AT_AGTTAATTAA	3	10;10;9;
GAATAGCCTG_T_AATATATATT	10	11;11;11;11;11;11;11;10;10;10;
TTAAAAAAAA_T_GTTTAACTAT	2	21;18;
AAACATAAGT_A_TTAAAAGTAG	3	15;16;16;
GATTCCTTTT_A_GAAAACTACA	2	10;12;
AGTTGTAAAA_AG_ACACAGAGAG	6	8;9;9;8;8;8;
TTTAACATGC_AT_ACAAATATAA	14	7;7;7;7;7;7;7;7;7;7;7;7;7;15;
TTTTATTTAA_T_GGCACTATAG	4	11;11;12;12;
TTTATTAAAA_T_CATTTTTGTT	4	12;13;12;12;
TGATAAGCCG_ATA_ACACCGTGAA	4	8;8;7;7;
GTCCGGTACC_CA_CGCGCGCTCG	2	8;10;
AGTAAAAATA_T_CTTTTTGTAT	2	12;10;
TAACCTATAC_TA_TTATGCGATT	8	11;9;9;9;11;11;11;12;
TTAATTGGAA_T_AATAATTGTA	6	33;35;31;25;26;29;
ACAAATATTA_T_GATAAAAAAA	2	25;50;
ATGAAACTAA_T_AATATAAGTA	10	18;15;15;15;15;15;15;15;15;15;
ATATATAATC_A_TATAATAGAT	3	13;12;12;
ATTATTATAA_T_GATTCCTTAA	9	11;10;10;10;10;10;10;10;10;
TATAATTATA_AT_TATAATTATA	8	15;13;14;16;12;13;13;12;
AAATAGAGTA_AT_AGAAAAATGA	3	11;11;10;
AATAATAATG_A_TGATGCCATA	4	14;14;12;12;
TAGTATACTA_T_AATGATAAAA	3	15;15;14;
TTTTTACTCA_T_AGAAAAAAAA	3	23;23;28;
ATTTACAGAA_AT_ACGTTTAGGT	9	9;9;7;8;7;7;7;8;7;
AAAAGAAAAG_A_TTTATTAAAT	8	37;26;28;35;28;26;35;37;
ACCCGTAAAT_A_TAAAAAAAAA	3	12;12;10;
TATCATACTA_AT_TTATATAGGT	10	7;7;7;7;7;7;7;8;7;7;
TATTTTACTG_T_ACCAAATAAT	2	15;14;
CCTAAGTGCG_T_CTTCTAAATG	12	10;11;10;10;10;10;10;10;10;11;10;10;
TATATATATA_T_GCTAAAATTT	6	12;15;15;15;15;15;
TGTGCCTGCA_T_GTATATGTAA	4	10;10;11;10;
TGTTATATAA_AG_ATAGAGATAG	2	11;10;
TTTTGAAGTG_T_ATTCGTGACT	5	11;12;12;12;12;
GTAATACATA_AT_AATTTTAATG	5	7;9;9;9;9;
AAAAATGCAA_AAT_GATAATAATA	3	13;8;15;
TTTATTCCCC_T_CATATATACT	3	12;12;11;
CACACGCACG_CA_TACACATATT	12	17;12;13;11;11;13;17;17;17;17;17;17;
AAATTTCTTG_T_AAACAAATCA	2	18;21;
ATATAATATT_TA_TTATATATTA	4	22;15;15;22;
AATGGTTCTT_A_TATATCCAAA	5	12;11;11;11;11;
CTACTACTAC_TAA_ATATTATCAT	5	14;8;16;13;13;
AGCATTTACC_A_CTTATATAAT	9	15;15;15;15;15;15;16;16;16;
AAAAAAAAAC_A_TCAAAAGTAT	2	28;26;
CATAATATAA_AT_CGCGGAAAAC	16	11;11;11;10;10;10;10;10;11;11;11;11;11;11;11;11;
AACAAATTTG_A_CAAATTCACT	5	11;11;10;10;11;
AATGTTATAC_AT_AAATGTGTGT	7	11;13;12;13;12;12;12;
TTGTCGACGG_T_ATGTAGATCT	4	13;13;13;14;
TCTTCGTCAG_TA_TCGTTTTACA	8	9;9;9;9;9;9;8;8;
AAGACGGTTG_T_CATCGAAAAT	4	10;11;11;10;
CGTACGCGCA_AC_AAACACAAAC	4	10;10;10;11;
CGCCGTCGTC_GTT_ATTGTCCGGC	5	10;14;13;9;12;
ATAAATCCAC_TA_TTGAGATAAG	3	9;12;14;
TTTTTGTTAC_A_TTTGTTTTGT	7	10;10;10;11;10;10;10;
AATATTACTG_T_AACTATTATT	2	16;17;
GACCGATACC_TA_GGCACGTCTT	3	9;7;10;
TTGCTGTTGC_TGT_TGCATTTGTG	4	9;10;9;8;
AATTTATAAG_T_AGTGTTGATA	6	11;11;11;11;11;12;
ATTTATAATA_ATT_TGATATATTT	5	18;17;12;18;18;
AAAATATTTT_A_TGGAAGTCAA	2	46;27;
ATATAATATC_ATT_CTAACGAGTT	3	12;11;10;
CGTAGATACC_TA_AGCGTATTTG	8	11;9;9;9;9;9;9;9;
TGCTATAATT_TA_CATTCACAGC	3	7;8;8;
AACTTTTGTA_AT_AATATACCTA	2	15;14;
TTATCCATTG_T_ATACACCGCA	9	12;10;10;11;11;11;11;11;11;
CAAAATATAG_T_ATTATTATTA	3	10;10;12;
AGCGTATTTG_T_ACAACTGCAC	3	17;16;18;
AAGATTAAAC_A_TGTACATAAT	3	16;11;11;
AAGAAATTTC_A_CAAACAAATA	3	17;16;16;
GCCATTTACT_AC_AACACACACA	3	9;9;11;
AGAGATTGTA_AT_ACGGCAGTAT	2	9;8;
ATCGTAGTCA_G_CTAAAGCCCC	3	11;13;13;
TTGCCAACAG_AT_TATAATATGC	5	8;7;9;9;7;
CTTACCCACC_T_AAAATTTTTT	2	40;24;
CTGTCGGTAT_A_TTCGTCACGT	5	15;15;16;16;15;
TCGAAGTATC_A_TAACAACTAA	3	18;15;15;
TATATAGGTG_TAA_CATGTACATG	2	12;11;
TTTATGTTAC_GT_TGTGGTGTTC	17	10;10;10;10;9;9;10;10;10;9;12;12;12;10;10;10;10;
TTATAGTAAG_ATT_TTTTAGACTT	10	8;9;9;10;10;10;10;10;10;10;
AATATACTGT_TA_AATAACCTAC	3	8;7;7;
GCCTATTATT_A_GTAAAAAATA	4	16;16;16;14;
GATTTATTAA_T_GTTTTTTGTT	25	10;10;10;10;11;10;10;10;10;10;10;10;10;10;10;10;10;10;10;10;10;10;10;10;10;
TCCGCTTTTG_T_GAGATCATTA	14	11;11;11;10;10;10;10;10;10;11;10;10;10;10;
ATACAGAAAC_A_GAAAACAAAA	2	12;11;
TGATGTGTGC_GT_GAGGGGGGCA	3	7;9;9;
ATGATAATAT_TTA_GTAGTAGTAG	4	17;16;13;12;
TTACTACATT_A_CAACATACGC	6	15;13;15;15;15;15;
GCGTATGTTG_T_AGGTAAGTAT	2	28;55;
TTGTAATTAG_T_ATGGTAGATA	8	12;15;12;12;13;14;13;13;
TATAGTCATG_A_TTATATGGTA	5	11;14;11;11;11;
GGTCGGTATT_ATA_CAATGATGAT	2	9;10;
TTATGCATAC_AT_TTATATATAT	5	9;8;8;8;9;
ATTCTTTTTA_T_GTGAATGTAT	3	11;11;12;
ATTTATATAC_AT_TTATTCCATA	5	7;7;7;8;7;
AAATTAGATT_A_CTGCTTCAAC	10	14;14;14;13;13;13;13;13;13;13;
GGATATATAT_TA_TTGACATATT	2	10;9;
TTGATTTAAA_AT_CTATGTACTA	6	9;10;9;9;9;9;
ATTATATATG_TA_TTGTTAATGT	2	10;11;
TATTTTTTCC_T_CGTAACTAAA	3	11;12;12;
TGTTTTGGTT_A_TTAAAAAAAA	2	12;13;
TTAATCCTGG_T_AATAGGAACA	5	16;16;15;16;16;
ACGAAAACAG_A_TTATAATAAT	3	13;12;12;
TTAACCTGCA_T_GTTCGAGTAA	4	15;14;14;14;
TGTGAGAACT_A_TAAAAAAATA	6	23;23;23;22;22;22;
GTTTGTGTAC_AT_TTTATTTATT	6	7;7;8;8;7;7;
GTAACTAATG_T_ATTGTTTATG	4	14;14;13;13;
TAATAATATA_AT_TGTATTCTGT	14	7;7;8;8;8;8;8;8;8;8;8;8;8;8;
TAAAATACTT_A_TTATAATAAT	9	15;13;12;15;15;12;12;15;15;
TTTAAACAAT_TA_TTATATATAC	3	14;16;15;
AGGGAAAATG_T_AATTTTGTTT	18	31;26;29;39;38;35;40;27;37;41;25;32;24;33;36;34;30;28;
TTTATTATAA_T_AGTGATATTT	3	15;17;13;
TCAGATATCA_T_CTGAGTAATG	7	11;10;10;10;10;10;10;
AATTCTTCTC_T_GAAGAAAATT	4	12;11;11;11;
GTTTGAGCAG_CGA_CTGTGATGAC	7	8;8;9;9;8;8;8;
CGTGACGAAT_GA_GTGAGTGATA	2	9;7;
CGCCAACTTG_T_GTTATATACT	6	10;10;10;10;10;11;
ATCCCTCTCA_CT_GCCGTCGTGT	4	16;14;13;12;
CAAAAAGTTT_A_CCCTACGTGA	6	10;10;10;10;10;11;
TATATATACC_TA_TGTGTGTGTG	4	8;8;15;8;
TATCCCACCA_T_AAATTCCTAT	20	10;10;10;10;10;10;10;10;10;10;10;10;10;10;10;10;10;10;10;11;
TATAATCACA_AT_TGTGATTATA	4	13;12;15;14;
TTTGTTGTTG_T_AATTTTATCG	7	12;11;11;11;11;11;11;
GATTATCTAG_T_ATATAAAAAC	2	13;14;
GCGTTTGAAC_GT_ATGTGGATGC	3	21;20;19;
TATTTACTTC_ATA_TATAATAATA	2	10;11;
CACTCACTCA_CT_ATCTCTCAAT	5	10;10;12;12;12;
TCTTCCATTG_T_AATATCGTTA	5	10;10;11;12;12;
GCGTTATTAG_GAC_TGCTACGTCA	2	8;7;
AGAAGATGAT_A_TTAGAAAACG	2	17;13;
TATCTACCAT_A_CTAATTACAA	4	12;12;13;13;
AAAACAATTT_A_TGAAATCGTA	6	12;10;10;10;10;10;
TTTAAATATT_A_CTAAAAAAAA	4	14;15;14;14;
CTAGTCACAT_A_CAAATTGAGC	5	13;13;14;14;14;
ATAATATATA_AT_AACTAGCTAA	2	24;16;
TTATAAGTGA_T_ATAACATATT	5	15;12;12;12;12;
CGTGCGTGTA_TG_TATTTGTGTG	13	10;10;8;10;10;10;8;8;8;8;8;10;10;
TTTAATCCAT_A_CATTCATTTG	2	11;10;
CTATTGTTCA_T_AATAATCGAA	2	15;14;
CCGTTGATGA_T_ATAAATAACA	2	12;11;
ATCTTTTTGG_A_CAAAATCATC	8	12;12;11;11;11;11;11;11;
GAAATACATT_TA_CATACATTTT	9	7;7;7;7;7;8;8;7;7;
TATATCTGTA_T_ATGTTATTTG	8	30;24;32;28;32;28;24;30;
TATAATATTG_T_AAATAATATA	2	17;16;
TACAATTTTG_A_TAAATAAATA	4	14;15;15;10;
TTGTAATTAG_T_GGTAGATAAT	5	17;19;19;15;15;
AGTTACCTAT_TA_AACTATTATA	5	7;8;8;8;7;
TACAAGGATT_A_GAAACAATGT	2	12;11;
ACGGCGGCGA_CAG_TGGCTGAGTT	7	8;9;9;8;8;9;9;
TAATACAATT_CA_CGGAACCGTC	14	8;8;7;8;8;7;7;7;7;8;7;8;8;7;
TATTGTGTAA_GT_TCGCAGCAGC	5	11;12;13;13;13;
ATTTTAATAC_AT_AAATATATAT	6	10;10;12;13;12;12;
CTGGTGAAGT_A_TTTAATAACA	5	12;13;13;13;13;
GAATAATTGT_A_TGAAACATAA	10	13;13;13;13;13;14;14;14;14;14;
TTATGTTTCA_T_ACAATTATTC	8	13;13;13;14;14;14;14;14;
AACTTACTTT_A_CAACCAAACA	9	10;10;11;10;10;11;11;11;11;
AATGATAATG_TAA_ATGAACCATC	4	17;12;16;12;
AAGTCTATAA_AT_TAATTTGAGC	4	9;9;9;10;
AATGAATAAT_TAA_CAACAATAAT	5	13;13;15;15;13;
AAGAACGTTA_T_ATCGTAGAAT	5	11;11;11;13;11;
TCCCTTGTGA_T_GTTTTTGTTG	2	40;38;
ATTTACAATG_A_CGTTTTTAAA	6	12;12;11;12;13;13;
GATGATTTTG_T_CCAAAAAGAT	7	12;11;11;11;11;11;11;
TGACTACAAG_T_AAGTATTTAT	3	14;14;13;
TTATTAATTT_A_GAAAAAAAAC	8	28;29;30;26;64;27;25;24;
TTTATTCTTG_T_GTGCATGTGC	2	11;10;
AAAAAAACCG_A_GAGGAAGAAA	3	24;31;32;
CGTTTTCTCT_TG_CGTGTAAAAG	6	12;12;12;12;12;17;
AAATTAACTT_A_TTATAACCAA	19	12;13;13;14;12;12;12;12;12;12;12;12;12;12;12;12;12;12;12;
CCGGAAACCG_A_GTTCATACAT	5	10;11;10;10;10;
TAATTATTAC_TAT_ATACGTTTTA	11	10;9;12;11;12;12;12;12;12;12;12;
CACTGTGACG_A_TCATTACTGT	2	11;12;
AATTATTATT_TG_TATAATTGTA	9	10;10;10;10;10;10;12;10;12;
CTCACACACG_CA_TGCGTATATA	7	7;8;8;8;8;8;8;
TTTCGGTCGG_T_ATTAAAGCAC	3	16;14;15;
AATATATATT_TA_ATTAAGTTTT	19	7;7;8;7;7;7;7;7;7;7;7;7;7;7;7;7;7;7;7;
AAAATTGTAG_T_ACTATTATTT	7	10;10;10;12;12;10;12;
ATATTAATGC_AT_GTATTTACTA	21	7;7;8;9;7;7;7;7;7;7;7;7;7;7;7;7;7;7;7;7;7;
ATTATTATTA_T_AGTAACAAAT	6	18;18;21;21;21;21;
ATGATTTAAC_AT_TAATATATTT	4	12;11;11;11;
TCATTTTGTT_A_TTGCCAACGG	6	33;27;28;31;30;26;
GGAAGATGAG_GAT_AATGATGATG	9	8;8;8;8;9;8;9;9;9;
AATAAATAAT_A_TGGGACAAAT	4	13;13;14;15;
ATGTACGTGC_GT_ACTTAGTTCA	2	13;12;
GGTTGAAGAA_GTG_TAGGTGAATT	9	8;9;8;9;8;8;9;9;8;
TATACATACC_AAT_TATAGTAATA	10	14;9;8;8;9;13;14;14;9;8;
CTGCTGCTGC_TGT_GCTAGTAATG	11	8;9;10;10;9;8;8;9;10;11;8;
CAACCGTCAC_CA_CCCCGTCCTC	7	11;11;11;11;8;8;11;
GGTCCGTTAC_TA_TGTATATATT	12	9;9;7;7;9;9;9;9;9;9;9;9;
GGTTCCCTCC_A_TTGTTAGGGT	4	11;11;10;10;
CTGTCATTTG_T_AACAATTATA	5	13;13;13;13;14;
ATGCGAAAAC_A_TTAAATAAAT	5	10;10;10;11;11;
TACAGTATAT_TA_GGTTCCTCCC	2	10;7;
GTTTATAAAT_AC_GAGCGCGCGG	6	11;11;10;10;10;10;
CGTATGTATG_TA_CATACATACG	2	12;14;
AAGTCCCGTG_AT_ACATATTATA	7	9;8;9;8;8;8;8;
AGATGTTACA_AT_TATACATATT	6	11;10;10;10;10;10;
AGTTGAAATG_T_AATCCGTCTT	6	12;12;12;12;13;13;
CAACGGAGTG_A_CAACGGTCGT	2	19;18;
CAATATCTGT_A_CAATGTTTAC	31	17;17;17;17;17;14;14;14;14;14;17;17;17;17;17;17;14;14;14;14;16;14;14;14;14;14;14;17;17;17;17;
TATTTTATAT_TA_CGAAGCGATG	3	10;8;8;
AAAAAAAATA_T_ATATAATTTA	2	13;15;
TTTTTCAATC_A_TGTAAAAAGA	4	11;10;10;10;
TTTAATGTTA_T_GACAGTTTTT	2	41;30;
AATGTATATA_AT_ACTTAGACGG	14	10;14;14;14;15;13;12;12;12;13;13;13;15;13;
CATCGCTTCG_TA_ATATAAAATA	3	10;10;8;
TTACAATATC_A_CTTGCGTTCC	10	16;16;16;16;16;14;14;14;15;14;
AATATTTAAC_T_AATGGATGAA	4	10;11;10;11;
CTCATGTACC_TA_TTATATATTA	4	7;9;9;9;
ATAATAGTAC_A_TAATAAAAAT	5	12;12;11;12;11;
TCATCGGATG_T_AATATTCACA	9	13;13;12;12;13;13;13;13;13;
TTTTACATTA_T_ATTACAATAA	5	10;18;18;12;10;
TGTGTATGTA_TG_CGTGCGTGTG	3	12;13;16;
CTTAGACAAT_A_TTTTTTTAAA	3	26;24;25;
AGTTACAAAT_A_TTATAAATGT	3	10;10;11;
TATACGTTGT_A_GAAAAAAAAA	2	24;27;
GTTTTCCGCG_AT_TTATATTATG	11	11;11;10;10;10;10;10;10;11;11;11;
ACTCCTATGG_TA_TTTCTATAAA	7	10;10;10;10;10;11;11;
CATTATATAT_TA_TTATATACGT	3	10;11;11;
GTGCATTGGA_T_GGAATTTTAA	3	17;18;18;
ATTATATAAC_T_AGTATTTATA	5	11;11;11;12;12;
CGCCAAATTA_T_CTGAAAATAC	4	10;10;11;10;
TGTGTTATGA_GT_GAGAGAGAGA	3	9;9;11;
ACTATATATA_AT_ACATACATAC	4	14;12;16;13;
TGATGATGAC_GAT_GACGATGATG	4	7;7;8;7;
CGCTCACTCA_T_AATAACGTCA	4	12;13;12;13;
GCCACCTAGC_T_GAAAAAACTC	6	11;11;10;11;11;11;
GTCTCACGGT_A_CGCGTTAGAC	5	11;10;10;11;11;
TTTGTTTGTG_T_AAAGTGAAAA	12	12;11;11;11;11;11;11;11;11;12;16;16;
TACCTAAACG_TA_TTTCTGTAAA	8	7;8;8;9;7;8;8;7;
TTGCCTTTGA_T_CTCAATTGCC	3	10;10;11;
GCTTCTTAAC_A_GCTTTTTTTA	22	11;11;11;11;11;11;11;11;11;11;11;11;11;11;11;11;11;11;11;14;14;11;
TAACTGTGAT_A_TTTTAAAATT	5	30;24;27;29;28;
GTGTATACGG_T_ATATATATAT	15	11;11;11;11;11;11;11;11;11;10;10;10;10;10;10;
TCGTATGAAC_A_TCATGCGATG	2	13;15;
ATATTTAATT_A_CAACAACTTA	10	13;13;13;12;12;13;13;13;13;13;
TTCGAGAAAG_AC_GGTAGTACGC	9	10;13;12;12;12;14;13;12;12;
AAAATAAGTG_T_GTTTTCTTTA	5	11;11;13;13;13;
ATTATTATTT_TTA_CAATTATTAT	6	11;11;11;10;11;10;
AATATATATT_TA_TGTACAAAGT	5	8;7;7;8;7;
TACACGTACC_CA_ACACGCACCG	2	17;24;
AGATTATTAT_TA_TGTGCCTATA	4	8;9;9;8;
AATGTACAGC_A_TAATAAAAAT	26	12;12;12;12;12;12;12;12;11;11;11;11;11;11;11;12;12;12;12;12;12;12;12;12;12;12;
AAGGTATATT_A_CTGCATGAAA	14	11;11;11;11;11;11;11;11;11;11;11;11;11;12;
TTAATTTTCT_A_TCATGAAAAA	13	11;12;12;12;12;12;12;12;12;12;12;12;12;
GAGAGAGAAT_GA_GTTTTTGTTG	9	9;10;9;9;9;9;9;9;9;
TGTGCTCTCC_T_ACGAAATTAT	2	13;12;
TGCAGACTGT_CA_AACACCAAAA	4	18;18;18;17;
GACTTTGAAA_T_GTCAAAATTA	5	11;11;11;10;10;
TTTCGGGGTA_TG_AATGTATTTT	4	13;12;18;19;
TATTATAATA_T_ATTCAAGTGT	2	29;27;
ATTATACCCG_AT_TAATTGTATT	11	8;8;7;7;7;7;7;7;7;7;7;
TAAAACAAAC_T_GTTATTGGTT	12	10;10;10;10;10;10;10;10;10;10;11;11;
TACACACACA_AT_ACACACACAA	6	15;12;15;18;18;12;
TCACAAAATT_A_TACAATTAGT	3	14;14;15;
ATTTGTTGTT_A_TGTTTTAAAC	2	16;17;
GATCGAAAAC_A_TTATATTTTG	2	13;15;
AGTGAATTTG_T_CAAATTTGTT	2	10;11;
AAAATTTTAA_T_CTTTTCTGTT	3	11;11;10;
ATTATTATTA_T_GTTTTCGTTT	13	11;10;10;10;10;10;10;10;10;10;10;10;10;
AAAAAATTTT_A_TGGAAGTCAA	3	28;28;27;
TAAATTATAT_A_TATTTTTTTT	4	13;13;15;16;
AATAATATTG_ATA_CATTATACAT	5	9;9;7;8;8;
TGAAAGAGTA_AG_GAAGGGAAGA	9	8;7;7;7;7;7;7;7;7;
TTTAAAAATG_T_AGTGACGAAA	2	19;18;
TTTTTTTTAA_AT_AATATAATAT	4	7;8;8;8;
GGTAATATTA_AT_AGGCATTTAA	6	10;12;12;12;14;12;
AGTGATAGTT_TA_CAAATAATAT	2	9;7;
TTAATTGTTT_A_TACATAATTT	2	14;13;
TTATATATTA_T_ATGCTTAAAT	4	13;11;11;11;
TTTGATATAC_AT_CGATATTAGA	15	11;11;11;11;11;11;11;11;11;11;11;11;11;11;10;
TTTGTTCATT_A_TATAAAAATC	16	11;11;11;11;11;11;11;11;13;13;13;11;11;11;11;11;
AAAATATATT_TA_TTTGTATATT	3	9;9;10;
TTTGTAATGT_A_TTTAAGTTAA	2	40;25;
ACACGACGGC_AG_TGAGAGTGAT	12	12;13;14;12;18;13;17;15;14;12;15;13;
GAGTCAAGCG_T_GTTCTTTAAG	5	10;11;10;11;11;
TCAAACTTAA_T_AATATAATTA	3	13;13;14;
TTCAACAATA_T_AAAAAAAATT	2	25;36;
CATCATCATC_ATT_GTTTAGTGCA	2	8;7;
TTATTATTAA_T_CGTAATCGTT	9	10;10;11;11;11;11;11;11;11;
ACACACGCAT_AC_TAGTTAAACT	12	9;9;9;9;9;9;10;9;9;9;9;9;
ATCGTATTTA_AT_AGGTACATAA	3	10;9;14;
TTTATAATCT_A_CAAAGCTTAG	3	14;13;13;
ACAGTGATTG_A_CAATATAACA	10	11;11;10;11;11;10;10;10;10;11;
TATAAATTAT_A_TTCAACAAAA	7	11;12;12;12;12;12;11;
TTGTATATTT_TG_GTAAGCTAAT	21	16;15;16;14;13;16;15;13;15;16;14;16;15;16;14;15;16;15;16;15;14;
ATATAATATG_TA_TCACGGGACT	16	8;8;9;9;8;17;9;9;9;8;8;8;8;8;8;8;
TCTATCTTTC_AT_AGTATGCGTT	5	15;14;14;14;14;
GTGTGTGTGA_GT_ACATAAAACG	3	12;7;7;
GTATTATAAT_TA_TTTAACCGAT	22	10;10;10;10;10;14;12;13;17;15;14;16;12;13;14;12;13;13;14;17;12;13;
TAAAAAAAGT_A_GATAAATAAG	10	11;12;12;12;12;12;12;12;12;12;
AAAAAAAAAC_A_TAAAAAAAAA	2	10;24;
TTGACACTAG_TA_CACATTCACA	3	10;11;11;
TTCGGTTTGG_T_GGTTTTCTCG	3	16;16;15;
TTAAAATAAT_A_CACAAACTTT	5	13;13;13;10;10;
GATTTGTACA_AT_AATATATTAA	16	8;9;9;9;9;9;8;8;8;8;8;8;8;8;8;9;
TGCCAAAAAA_T_GGTACACTAA	2	25;36;
TAATTTACTG_T_ATTAGGTACC	3	17;17;16;
AAATTATTCC_A_TACTTTTAAC	9	12;12;10;10;10;10;10;10;10;
ATATAGATAA_AT_TTGCATTGGT	4	8;7;8;8;
TTTGTCCAGC_A_CTAAATAATA	5	10;13;10;14;14;
TCGTTGCCAT_AC_GAGCACACGC	9	7;7;7;7;7;7;7;12;14;
CAAAAACAAT_A_TACCTCATCA	3	13;13;12;
TTGGTATATA_C_AAGTATGCAA	6	10;10;10;10;13;10;
CGGCATAGAG_TA_TTACATACGC	3	8;9;9;
TAAATATATA_TG_TTTGTGTGTG	7	11;11;11;10;10;11;11;
CTTGTATATA_T_CGCACATAAT	3	11;10;10;
ATTTTTGTTC_T_ACGCTGGCAT	8	11;11;11;11;11;11;11;10;
CGCGAGTGTC_TG_CGCGCCGTGT	2	14;24;
ATTCCCCCCT_C_AAAAAAAAAA	4	12;12;10;10;
ATGAATATTC_GT_ACGCGACTGT	9	9;9;9;9;9;9;13;9;9;
AATAATAATC_ATA_TATGACGAGA	3	12;11;11;
AATGATGATG_ATA_TAATATAGCA	2	9;10;
TAATCGATTT_A_GGGGTGATTG	8	12;12;10;10;10;10;12;12;
CGATGATGAC_GAT_GACGATGATG	4	7;7;8;7;
GTAAAAATGT_A_CAAAACAAAA	9	12;12;12;11;12;12;12;11;11;
AATATGTTTT_A_CAATTATATA	6	15;15;16;16;16;16;
AAATGAAGTT_A_TGCCAACTAT	2	12;11;
ACCACCCCTT_AC_TCATGCCCAC	7	9;9;12;12;9;9;9;
AGAACATCTG_T_ATAGAAATTG	9	13;13;12;12;12;12;12;11;13;
TCTTCCTATG_T_ATTATTAAAA	26	14;14;14;14;14;14;14;14;14;14;13;13;13;13;13;13;13;14;13;13;13;13;13;13;13;13;
TATGTTATAC_AT_TGAACTAACA	4	10;10;9;10;
ATTATTATTA_TAT_CGTGTTGTTG	3	8;8;11;
TATGACAGTC_A_TATTATTATC	6	10;10;10;10;11;10;
CGACAGGTGG_T_CACGGATCGT	3	10;11;11;
GCATTGTTCA_T_CATTGCCAAA	7	11;11;10;10;10;10;10;
ATTATTGAAG_T_CAAAAATTCC	7	15;13;13;13;13;13;13;
ATTATTATCG_T_CAATGGGTCT	7	12;13;13;13;13;13;13;
AATTGTAAAC_AT_CGACATACAT	8	10;10;10;10;10;10;9;9;
TGTGAATGTG_TA_CTAGTGTCAA	2	9;11;
AAATTTGTAC_A_CATTTACATC	4	19;19;24;24;
CAGTTTTTAA_T_ATATCAAATT	3	26;24;25;
TGGACATTCC_A_TGGAAATTCT	2	29;24;
TGAAAAATGA_T_ATCTGTTCAC	6	15;13;13;13;13;13;
CGTATATATA_AT_AATTGTTTAA	3	16;15;14;
TATTTACTTA_T_AAAGTTCATT	4	39;33;28;35;
ACCGAGCTCG_A_CATAAGAAAA	7	11;11;10;12;10;10;10;
AGAAATAGTG_T_GTGAATTGAT	9	15;13;14;14;12;13;12;12;13;
AGTGAAATCG_T_CGTTTACGAG	17	13;14;13;14;14;14;14;13;13;13;13;13;13;14;14;13;14;
GTCTTGCTTC_G_TCGATTTTTT	3	11;10;10;
TAAATTACAG_A_TGCAAACAAA	6	10;10;10;12;11;11;
TATATACGCG_TA_CAGTTATATG	10	7;7;7;11;7;7;7;7;7;7;
ATTTATTTAC_A_GTTGTCACAT	7	10;10;10;11;11;11;11;
ACAATTTATA_AT_TTTTTTTTGT	20	9;9;9;9;10;10;9;9;9;9;9;9;9;9;9;9;9;9;9;9;
ATTTGACTTT_CA_ATACCGACGT	5	15;16;14;17;15;
CGACTCGACA_T_CGTGAATTGT	16	10;10;10;10;10;10;11;10;10;10;11;10;10;11;11;10;
AATCGGTCTC_T_AATCGAACGA	3	12;12;11;
AGTTTAACTA_GT_ATGCGTGTGT	8	9;10;9;9;9;10;9;9;
ATACTAAACA_T_AACAATATTA	7	10;10;10;11;11;11;11;
ACGTCTCGGA_T_CTCCAACTAA	12	10;10;10;10;10;10;10;10;11;10;11;11;
CGCCGAGAAT_A_CTTAGTGCTT	7	11;11;11;10;11;11;10;
GTGAGTGTGG_GT_CCGTCACCGC	15	7;7;7;7;8;7;7;7;7;7;7;7;7;7;7;
TACCGCCAAC_AT_CGATAACAGC	8	10;8;8;8;11;8;8;10;
ATGCTGCAAG_A_TATATAAAAA	8	13;13;11;11;11;11;11;11;
TATTTTTTTA_T_GGCAAAACGC	5	12;11;11;11;11;
GGTTTATACC_TA_TTAAAACCAT	11	8;8;8;8;9;8;8;8;8;8;8;
TTAAACTTAC_A_CAAATTATAA	8	13;13;13;13;12;12;12;13;
AAATGTATGG_A_TTTAATTTAC	12	11;11;11;11;11;10;10;10;10;11;11;11;
AACTCGTTAG_AAT_GATATTATAT	2	12;10;
GATCAATTAT_AG_TGAGAGAAAA	5	8;8;8;13;8;
TTATTTTCTA_T_AAGTAATTTA	3	14;14;17;
AATATTATTA_T_AATTTTGGAC	6	13;12;12;12;12;12;
CTATTCAGAC_GT_ACTGCTTATG	17	9;9;9;8;8;8;8;8;8;8;9;9;9;9;9;9;9;
AGGTGCTAAG_A_TGTGTAGAAT	4	11;10;11;10;
TATATAATAC_AT_GCGTATACCT	14	8;8;7;8;7;7;7;7;7;7;7;7;7;7;
ATTAAATTAG_A_TTAAATTGAA	3	12;10;12;
CATTAAAAGT_A_GAAAAAATCG	5	11;10;10;10;10;
ATTCCAACAA_T_CATAAGCCTA	4	12;12;11;11;
GTGAACTTTG_T_CATATTTTTG	10	17;16;16;16;16;16;16;16;16;16;
ACTAGTGTGG_T_GTTTTCGTTA	9	12;12;12;13;12;12;12;12;13;
TGCATTTTAC_AT_ACATATATAT	4	8;8;7;7;
CATATTTATT_TA_TCATCGATTT	6	7;10;11;11;11;11;
AATACGTATA_TG_TACCTTTAGC	7	9;9;10;9;9;10;9;
ACATTTTTTT_A_CAAAAAAAAA	3	18;18;17;
CATATATATG_T_AATTTTACTT	3	10;13;10;
ATATATTATA_AT_TTTTTAATCT	12	8;8;8;8;8;8;9;8;9;9;8;9;
TTAATGTTAC_A_TTAATAAAAA	3	14;13;13;
GCGTACATAC_A_CATTATTGAA	2	12;10;
ATGATTTTAC_AT_GTAAAATCAT	4	16;16;15;16;
GTGTGTGCCT_TG_GTTTGTGTTT	11	11;11;11;11;11;11;11;11;11;11;8;
TATTGTATTT_TAA_GAATAATAAT	4	9;8;8;8;
TTCATATTTG_T_AAATAATGAA	7	16;16;15;15;15;15;15;
TTAAATTTTA_T_ATATCATTTA	6	30;33;29;32;34;31;
TTTTGTTTTG_T_ACGGATTAAT	11	14;14;16;16;16;16;21;21;28;30;23;
AAAATAATAC_A_TGGTTAAAAA	4	11;11;12;12;
ATGTGACAAC_T_GTAAATAAAT	11	10;10;10;10;10;11;10;10;11;11;11;
TTTTTTTTTT_G_TGGTATAAGC	7	11;11;12;12;13;11;11;
TATAATAGTT_TA_ATAGGTAACT	2	7;8;
ATTAATAATG_A_TTGCTTTTTA	7	10;10;10;10;11;11;11;
TGTTTTTTTG_T_AAACAAATCA	2	24;25;
CGATTTCGGT_A_CGACGGCGTC	5	33;24;16;16;23;
TACAAATACG_T_GTGATTTAAA	6	11;11;11;11;10;10;
AAAAGTATGC_A_TTGAAATTCA	4	12;12;14;14;
ATACACACCT_AC_ATGCGCGGGT	12	11;11;11;11;10;10;11;11;11;10;10;10;
ACTCGTACGA_T_AAATTAACGA	5	11;12;12;12;12;
TTGACACTAG_TA_CACACTCACA	2	11;10;
GCATTAAAAT_TA_TTATGTATTA	8	8;8;9;11;9;9;9;9;
GACGCGAACC_CA_GATAAGCACA	3	14;14;15;
GTGTGTGTGG_GT_ACATAAAACG	2	19;13;
CGTATGTACC_GT_TATTTATCAC	2	7;8;
TTTTCTCTCA_CT_ATAATTGATC	8	8;8;8;8;8;13;13;8;
ACAGCCGATT_A_TTGTACAAAA	3	10;10;11;
TTTCGGTCGG_T_AAAGCACGTT	2	19;17;
ACACACACAA_AC_ATATATATTT	9	11;11;11;11;11;11;10;10;11;
AAGTTAAACA_T_CTATTTTAAA	4	11;10;10;10;
GTAAGCCTAA_TAT_ATAAATATTA	3	8;9;10;
AAAAAAAAGC_A_CAAAAGTTGT	3	17;16;15;
ACATAGTATA_TG_AGTGTGAATT	2	21;18;
ATTATGAATT_TA_AAATTACGGT	6	9;8;8;8;8;8;
TTGTCGTCAC_TA_TTACACTAAT	15	8;8;9;9;8;8;8;8;8;8;8;8;8;8;8;
GCAGCAGCAG_CAA_CAGTCTAACA	2	8;7;
TTTATATATT_TA_CACTTATTTT	11	9;8;9;9;9;9;9;9;9;9;9;
CAGCGTCGTT_A_TCAAATACAA	3	10;11;11;
ATGGTTAATA_T_GCTTGGTATT	6	14;14;14;14;14;15;
TCGTGGCTGC_T_GTTTTTTTTT	3	11;11;10;
TGCGTTGAGA_T_CGTCTGATCA	4	10;11;10;10;
TTTCACAAGC_A_TATAATTATC	6	14;15;15;14;14;15;
CAAAAATATG_A_CAAAGTTCAC	4	16;18;16;16;
TTTAAACATG_A_TTATATAACT	2	13;12;
AAGTGCGCGC_GT_GAGTGTGCGT	3	9;12;12;
TAATAATAAT_A_CCAAAAACTA	2	22;23;
ATATTTATGA_AT_ACCTATGTGA	4	7;12;16;12;
ATTAGCTTAC_CA_AAATATACAA	14	16;15;14;14;15;16;14;15;16;15;17;16;17;14;
GTGTGAACCC_T_ATTATATAGT	3	11;11;10;
GTCAACAATA_TAT_ACATTGTAAT	4	8;9;9;8;
TTTTTGTAAC_A_CCGTGAACAC	4	21;21;20;20;
AAAAGGGGGA_T_AAGTACGTAT	16	14;14;13;13;13;13;13;13;14;14;14;14;14;14;14;14;
GCGTACTACC_GT_CTTTCTCGAA	8	11;10;10;13;12;12;12;13;
GGTATATATA_TG_TATATATATA	11	8;9;9;9;9;9;9;9;9;9;9;
AAATAGTAAG_TA_ATAGTTCTAT	3	9;9;10;
ATTATTATAC_T_CGTTTATATG	4	12;15;15;11;
ATACAATTTT_TA_TTAAAAGGAT	5	12;12;13;12;12;
AAAAGAGAAC_AAT_GATAATAATA	4	14;13;13;14;
ACATATATAC_AT_TTTATTAACT	5	10;11;10;10;10;
TTTAAAAATT_A_TTTACAATTT	17	15;14;16;16;14;14;14;14;14;14;14;14;14;14;14;14;14;
TATATGACAA_T_AAAAAAAAAG	8	33;33;33;20;20;20;20;20;
ATAATTGGTA_T_GGGGGGGGGG	6	14;15;14;12;14;18;
TCCTGTTTAA_T_AATAAGTATA	7	16;18;18;18;16;16;18;
CTCCCTCTCA_CT_ATCTCTCAAT	7	16;12;14;13;12;14;13;
GTGCGATAAT_A_CCAAGGCACG	2	11;12;
GTAGTTTTAA_T_AATATAGTAA	5	15;16;16;16;16;
TGTTTCGTAT_TA_TTACATTATT	5	7;8;8;7;7;
TTCGTTAATC_T_GTATACCTGT	62	14;14;14;14;14;14;15;15;15;15;15;15;13;13;13;13;12;12;12;12;12;14;14;14;14;14;14;14;14;14;14;14;14;12;12;12;12;11;11;11;11;11;11;11;11;11;11;11;11;11;11;14;14;14;14;14;14;14;14;14;14;14;
AAATTTCATG_T_GTTTTAATAA	6	11;10;10;10;10;10;
AGCACATGAC_AT_GCATACACAT	2	9;10;
ATAGAACACA_TAT_GCTAAACATA	7	8;7;7;8;8;8;8;
TATAAAATAC_A_TAGGTCGAGT	13	14;14;14;15;14;14;14;14;14;14;14;14;14;
ACACACACAC_AT_ACGTGTGTGT	6	11;9;9;9;8;10;
ACTCTTATAC_TA_GTTATACATT	6	8;8;7;7;7;7;
GTTTTTTTTA_TAT_ATTTGTATTA	9	9;8;9;9;9;9;9;9;9;
ACGTTGTCAC_T_ATCTTTCGAT	5	27;24;29;25;26;
ACAAATTTGT_TA_CCTTGGTGCA	5	9;9;9;9;11;
CTAATAGGCA_T_AATGTTAAAT	9	11;10;10;10;10;10;10;10;10;
CAGGAACATG_T_GTTCGACACA	4	13;14;14;14;
TTAAATTCGA_T_ATACTGTTAT	2	12;11;
ATAAACTATG_T_GAGAAGAAAT	5	10;11;10;10;10;
TGTTTCCTCA_T_ACATAATAAT	2	15;16;
TTTGTTTTAA_T_GACTTGTACT	5	14;15;15;15;14;
ATGTTTAGAC_T_AAGTTGTGAA	2	10;11;
CGTTGGTGGT_A_CTTTCAACCG	2	14;13;
TGCACTAATG_T_GTTGTGTAAA	2	28;26;
TACCGATTCT_CA_AACACAGGCG	2	12;15;
GCTCATTCCT_AC_GCATAGCAGT	3	8;9;8;
TCTAAATTGA_T_ATTTAACAAT	3	11;12;11;
CATCATCATT_ATC_CTCATCTTCC	5	8;8;8;9;9;
TTAGTGTTGC_A_TCGAAAATCC	9	12;11;12;12;12;12;12;12;12;
TTTTTATTTC_A_CAATACTTCG	4	11;10;10;10;
TTAATATATA_AT_TGTGTATCGG	12	8;8;8;8;8;8;9;9;9;8;8;8;
ATCAAAATAA_T_AAGTCTACTA	7	11;11;11;12;12;12;12;
TTGTTTTTGG_T_GTTTTATAAT	8	10;10;10;11;11;10;10;10;
ACATAGGCCT_TA_AGGCCTATGT	2	12;13;
ATTATATAAA_GT_CGTAGAGTTA	14	12;12;13;11;11;12;12;12;12;12;12;12;12;12;
ACTGCGGCGA_TTG_AGGGACTGAA	11	12;11;8;12;13;10;13;12;10;11;12;
GAATGCTTGA_GT_GACGGTCGTC	5	8;8;9;7;7;
ATTATTATTT_TTA_ATATAATACA	13	7;7;7;8;8;8;8;8;8;8;8;8;8;
ATCTATGTAC_A_TAATAATAAT	5	13;12;12;12;12;
TTTTAAAATC_T_CAAATACATA	2	13;14;
CTGTAATATA_AT_GATGAGGTCA	3	7;9;9;
TCCATTTGAT_A_TGAAGTGTTC	52	11;11;12;12;12;12;12;12;12;12;12;12;12;12;12;12;11;11;11;11;11;11;11;11;11;11;11;11;11;11;11;11;11;11;12;12;12;12;12;12;12;12;12;12;11;12;11;11;11;11;11;11;
GTTAGTATTG_A_TACTTATAAT	9	12;12;12;12;12;12;12;11;11;
TGTAATCGTA_T_ATGTATATAT	10	11;12;12;12;11;11;11;11;11;11;
CAAGGGTAAA_T_GATCTCTATA	23	25;29;28;32;27;30;24;28;29;31;30;27;29;28;26;24;30;27;28;30;31;24;29;
ACGACGGATG_TAA_ACTATAGTAT	9	9;10;10;10;8;8;9;9;9;
ATACTATAGT_TTA_CATCCGTCGT	4	10;8;8;8;
TATTAGGACG_T_ATTTTTCCCA	2	12;11;
GTCAAAAGAT_A_TAGTGTATCG	5	11;11;11;11;13;
AAAAATTTGT_A_CTGTAATCAA	9	16;16;16;16;16;16;16;16;23;
CCTTAATATT_A_TTTAGTGTTG	10	11;11;11;11;11;11;12;12;12;12;
TTTTATTTAA_T_AATTTAATTT	2	25;43;
GCGTACTGTT_AC_TCACACACAG	9	12;12;11;12;12;12;12;12;12;
ATTATAATTA_T_ACCCACATAA	2	11;12;
ATATAATATT_TA_AATATTATAT	3	11;20;12;
ATTTGTAAAT_TA_TTGTATTGTG	8	9;9;9;9;9;9;11;9;
ATTTAGTATT_TA_TGCGAGTACA	9	10;8;9;11;10;10;10;10;9;
AATCGGTTAA_AT_AATTATAATA	4	10;13;15;16;
AATTGTAATA_AT_TATATATTAA	6	9;7;7;7;7;7;
CACTGCCTAA_AT_CGATAGGATT	4	11;11;9;9;
GCTAACACAC_AT_GTTAACATTG	2	7;8;
TCGGCCGGAT_A_TTAAACTCGT	14	11;11;11;12;10;10;11;10;10;11;11;10;10;10;
AAACTTTATG_A_CATTAGAACA	3	12;12;15;
TTTTTATTAA_T_AAATAAATAT	3	30;28;28;
AAAACATATT_TA_CATTATACTA	2	7;8;
AATATAATAT_A_TTATATGTAA	13	11;12;11;12;12;11;11;11;11;11;11;11;11;
TAAAGAAAAC_A_CACTTATTTT	9	11;11;11;11;11;11;11;11;13;
TTTTTATTTA_T_AATATTTCAA	5	11;10;10;10;10;
TTTAAATCAC_A_CGTATTTGTA	15	10;11;12;11;11;11;11;11;11;11;10;10;10;10;10;
ACGACCATAT_G_ATTTTGTATT	4	10;11;10;10;
TAATAGGCAG_AT_AACGTATATT	5	9;10;9;9;11;
GCACATTAAG_T_ATTTCTTTAA	17	15;15;14;14;14;14;14;14;14;14;14;14;17;17;17;17;17;
ATGATTTTAC_AT_ACGTATAACA	10	16;15;17;14;13;13;15;14;16;16;
TATTACTATA_ATT_GGTATGTATA	10	13;14;12;9;9;14;9;14;9;14;
TTACTATATT_A_TTAAAACTAC	6	16;16;17;16;16;16;
TGTTGGCGGC_T_ATACTAATAT	6	11;12;11;12;12;12;
TGATTTATAC_AT_TAAAACCGGC	5	7;7;7;8;8;
TTTATTTGAA_T_GGGCTTTCGA	7	11;11;11;11;11;12;11;
CGTTTTATGT_AC_TCACACACAC	4	7;12;12;7;
TTTGTTTAAA_T_GGTTTCGTAA	15	14;14;15;14;14;14;14;14;14;14;14;14;14;14;14;
AGCAAAATAT_A_CATGGTGATC	17	15;15;15;15;15;14;14;14;14;14;14;14;14;14;14;30;27;
ATGCCAATTG_T_AACTGGCCTT	17	18;18;18;20;20;20;19;19;19;19;19;19;19;18;18;18;18;
ATTTTATATA_AT_GATGTATAAG	2	7;8;
CGTAATGATG_ATA_ATGATAATAA	4	8;7;8;7;
ATTATTATAA_T_GTAGAAAATA	5	14;13;13;13;13;
ACTGCTATGC_GT_AGGAATGAGC	5	9;11;11;11;8;
CATAGAAACG_ATA_TTAATATAAT	3	10;9;10;
ATTATTAGTG_TTA_ATTGTATAGT	5	7;7;7;9;7;
TTATCTATAA_AT_AAATAAAACA	9	7;7;9;8;7;7;7;7;7;
AACTAAATTT_A_CTACTTATAC	2	11;10;
ATCATTAACA_T_ATTCACAACC	4	11;10;10;10;
ACACGGGATA_TAT_CATCAATCAA	6	10;10;7;7;7;7;
TAGGTAGTGG_T_ATAAGATCGA	3	14;14;12;
AAACCTGTAC_A_GTAATACTAT	3	14;16;13;
TGTTGAATTC_ATT_TTTTTTAACG	3	8;9;9;
ACTCGTATAC_AT_TATATACTTC	6	9;9;9;9;9;8;
GTGATAGAGT_A_TACTTGTTCA	4	13;12;14;13;
ACGGCTTCAA_T_AATTTAAAAA	2	13;14;
TGATATATAA_AT_TCAAACACAA	6	11;10;10;11;10;10;
AATTTGCGTG_TA_TTAATATATT	3	9;13;13;
ATTTATCGAG_T_CACTTGTTTA	2	11;10;
TTGTATTTGA_T_AACGACGCTG	4	10;11;11;11;
TTTCTCTATG_TA_TTCTTAAAAA	12	11;11;11;12;13;12;13;13;12;13;12;12;
ATAACACATA_AT_AAATAAAAAC	2	8;7;
AAATGTAATT_A_CATTTTTGAT	3	15;15;17;
TAATAAGTAG_T_AAATTTTAAA	3	11;10;10;
TTATTATTCC_TA_TGTAATATAT	20	7;7;7;7;7;7;7;7;7;7;7;11;7;7;7;7;7;7;7;7;
TAGGCAACAC_AT_AATCCATAAA	2	8;7;
AACAGTGTAA_T_ATTATTGTTA	11	10;10;10;10;10;11;11;10;10;10;10;
CTCTTGTGAC_T_CAATATTTTT	4	10;11;10;10;
TCCAGCACAA_TG_CGTTATGTAC	3	8;10;10;
TCACATGTAC_A_CAAAACAAAA	5	14;19;19;19;19;
ACAAATATAC_AT_AAGTATGCAA	4	11;11;10;10;
TTTGTGTAAT_A_CAATATATAT	6	13;13;13;13;13;15;
AACGTTGTTG_T_ACTCACTATA	2	30;18;
TATATGTTTG_T_AGACATAATT	6	13;11;11;12;11;13;
TTTAATATAT_TA_CAGTTATATA	12	10;9;9;9;9;9;9;9;9;10;9;9;
TTTAATGTTA_T_ATTTTTTTTT	2	23;24;
AATTTCTATA_AT_TTATAAGTAT	20	9;9;11;9;10;10;10;9;9;9;9;9;9;9;9;9;9;9;9;9;
TATGTATATA_TAT_ATTTTCGGGG	10	8;14;14;8;8;14;14;8;14;8;
ACATTTTATC_A_CAATATTATT	5	14;13;13;13;13;
ATATATATAT_A_TCATTGCTCC	9	13;11;13;13;13;13;13;13;13;
AACATGTTAA_T_ATCAAACAAA	5	12;12;11;12;12;
AAATAAGATG_GA_ATTAGAGAAG	14	13;13;14;23;23;16;15;22;16;15;22;22;23;17;
TTAAATTTAA_T_ATATATTTTA	11	29;31;25;28;26;32;43;50;24;34;27;
TGTTAAATAC_A_GATATATTTG	2	11;10;
AAAAATCAAA_T_AATTACATTT	5	16;17;17;18;18;
GCTGCTGCGA_AC_TTACACAATA	9	11;11;11;11;13;13;13;12;13;
TAATAATAAT_A_CCCTCGGACG	2	12;11;
TTTTTTTTTA_T_ATTTTTTTTT	4	10;12;11;12;
AAAATAAGTA_C_TAAAAAATGT	2	10;11;
ATGAAAATTT_A_TAATCAATAA	7	10;11;11;11;11;11;11;
ATAGTTAATC_T_AATTCTGAAC	2	17;18;
CAACACAATT_A_TACACTATTA	3	14;14;13;
TTGAATTACT_A_TCACTTTCGA	3	11;10;10;
TATAATTAAT_ATA_TAATGTACAA	4	7;7;7;8;
CTATCTATAG_C_TTCCTCAGAA	3	12;11;11;
AATTGGGAAC_A_TGTATACGGC	2	10;11;
AATAATAGTT_A_CAGTAATATT	2	16;17;
GACAACTCAC_A_CGTTTACCCA	3	12;10;10;
GCGCGTGGGA_GT_GGCCCGTCAA	14	10;9;9;10;10;10;10;10;10;10;10;10;10;8;
AACTAGTGAA_T_GAACTTTGGT	14	11;11;12;12;11;11;12;12;12;11;11;12;12;12;
CATATAAACG_A_GTATAATAAT	7	17;12;12;12;12;12;13;
TGCGTTTGTA_T_GCAAAAATTC	20	11;11;11;11;11;11;11;11;11;11;11;11;11;11;11;11;11;11;14;11;
TCTATATGTG_GT_TTGGACGGGT	12	9;9;8;9;9;16;17;14;9;9;9;9;
ATCACTCTCA_CT_ATCTCTCAAT	3	14;12;13;
ACCGATTACA_T_ATCATTTCCG	3	10;11;10;
ATAAAAAACG_T_CATTTAGTTG	4	10;12;11;11;
AAGCACTAAG_T_ATTCTCGGCG	9	10;10;10;10;11;11;10;11;11;
ATTTGTATTA_T_CTTATTATAA	6	11;11;12;12;12;11;
AAAAATTATT_ATA_TTATGCAGTA	7	9;9;8;10;14;8;8;
CCCCGCGCGC_GT_TGCGCTCGTT	2	15;13;
GAGTGAGTGA_GT_TCGTGAGTGT	12	11;11;12;11;12;12;12;15;12;12;12;12;
TATGTGTTTG_TA_ATATATATTT	7	8;8;10;8;8;8;8;
ACTTCGATAG_A_CGTAGATAAT	4	12;11;11;11;
TAATAGTATT_A_TTATATATTA	10	14;15;14;15;14;14;13;13;14;13;
CCCCACCAAT_A_CACAAAATAA	5	43;26;43;29;26;
GCTTATACCA_C_AAAAAAAAAA	16	12;12;14;14;14;14;14;14;14;14;14;14;14;14;11;11;
TGTATGTGTG_TA_TTTATATATT	31	10;9;10;10;9;9;9;9;9;10;10;10;10;10;9;9;9;9;9;9;9;9;9;10;10;10;10;10;10;10;9;
AATCGTTCGA_T_CTCTTAAGCT	4	10;11;10;10;
ATATTAATAT_TAA_ATAAATTATT	2	11;10;
CTCTCTCTCT_CA_CTCATAACAC	19	11;9;9;9;9;9;9;9;9;9;9;9;9;9;9;9;9;9;9;
TAATATGTAG_AT_AGCTTTGTAA	4	7;7;8;8;
CGACTTTGAT_A_GTTTATTGAT	15	10;10;11;11;10;10;10;11;10;10;10;10;10;10;10;
AACATTCATT_TA_GATAATATTT	11	7;7;7;7;8;8;7;7;7;7;7;
TTTGATTTCA_T_CGTTCTCTAG	12	10;10;10;10;10;10;10;10;10;11;11;10;
CCCCCCCCCC_A_GTTAGCTCTT	2	12;13;
CAATATGTAT_A_GTTAACAAGA	12	10;10;10;10;10;10;11;10;10;10;10;10;
GCGTGTGTGT_TG_GGTACGTGTA	5	14;15;15;15;15;
TGTATTAAAA_AT_TGTATCCATC	16	8;8;8;8;8;8;7;7;7;7;7;7;7;8;8;8;
AATAATCACA_T_ATGAATAAAG	13	12;13;12;12;12;12;12;12;12;12;12;12;12;
TTATCGATAT_A_GATGAATTTT	2	10;11;
AAAATCGGCG_TA_TTTTAATAAT	16	9;8;8;9;8;9;9;9;9;9;9;9;9;9;9;9;
TGTGACTGAA_T_GGTAAATTTG	6	11;11;11;11;11;12;
GTCTTCCAAA_AT_GTAATTGATA	2	10;12;
TAACTTACTT_A_CAACCAAACA	2	12;13;
CTGTGTGAGC_GT_CCGTGTGTGC	4	9;11;9;9;
ACACACACAA_AT_AAAACGAGAC	15	10;10;9;10;9;9;9;9;9;9;10;10;10;10;10;
GTCATTTTTC_TA_TTACTCTATT	4	11;10;10;10;
CAAGGGTAAA_T_AAACAAATCA	11	26;48;28;24;25;27;26;32;25;27;26;
AGTGCGCGTT_TG_CTGCGCGTGT	3	14;14;15;
ATTAATCCGT_A_CAAAACAAAA	9	19;19;16;16;16;16;21;21;21;
CTATGCTAAG_A_GAGCTGGTGG	15	11;10;11;10;10;10;10;10;10;10;10;10;10;10;10;
CCCCGAAAAT_ATA_TATATACATA	5	8;8;14;14;14;
AAATAATAAT_TA_TTTACGTATT	15	8;9;9;9;9;9;9;9;9;9;9;9;9;9;9;
ATATTGAAAC_T_ATTTTAAAAA	11	10;10;10;11;10;10;10;10;10;10;10;
ATCATGAAAT_TA_TGAATATTGT	8	7;7;8;7;7;8;7;7;
CGTAGAGAAC_A_CAAAAAATCA	2	33;16;
ACGACCATAT_G_TTTTTGTTTT	3	13;14;14;
TTTTTTTTAA_T_AAAAAAAAAA	3	10;11;11;
GTTATAGATT_A_TTGACTTGAA	2	27;26;
TGTTTTTATG_TA_TGTAAAATCA	2	15;12;
ATACACACCT_AC_TTCATACATA	5	15;15;14;13;15;
AATAACGACG_T_ATAGGTTCAC	6	11;11;10;10;10;10;
TCCGTGGGTC_AG_AAAATAAAAT	3	7;8;8;
TAATAATAAT_ATA_TTATTATAAT	11	11;11;11;11;11;11;11;11;10;10;11;
TTTTTTTTTG_TA_CACACACACA	10	7;7;7;7;8;8;7;7;8;8;
ATCAATAAAC_T_ATCAAAGTCG	7	11;10;11;10;10;10;10;
TAGCATTATT_A_TTATTATCTT	7	10;10;10;11;11;11;11;
ATGTTTAATC_AT_TTTTTTTTTA	2	9;8;
AAATATGTAT_TA_AATATATATA	3	9;8;8;
TGTCCACTAT_A_CGTCTGCTCG	5	12;12;11;11;11;
TAGGCTACTT_A_TAACATATTT	8	14;13;13;13;13;13;13;13;
ATAATGTGTG_T_GTGTCTGACG	16	24;40;33;32;43;27;28;26;42;53;52;39;38;48;37;25;
TCATTGAAAT_A_CGCAAAATAA	3	17;17;19;
CCTACGAAAC_A_TTACAATAAT	13	12;12;12;12;12;12;12;12;12;12;12;12;13;
CATAATTGTT_A_CCGCGTCCAA	3	10;11;11;
ATTTTTACTT_A_TAGAAATATA	9	15;15;15;17;17;17;15;15;15;
AAATTTTTAA_T_GCCTTACACT	7	11;12;12;12;11;11;12;
GCTTATGTGC_A_TAAAAAAATA	4	11;12;12;12;
GACTTTGTGA_GT_GCGCGAAAAG	6	10;10;11;11;11;11;
CCTTATCATT_A_TATTATAATA	8	28;25;25;30;26;27;29;24;
GGAATTTGTT_A_CAAAAAAACA	6	15;15;14;14;14;14;
TTACAATTGC_A_CTAAACATTT	5	10;11;10;11;10;
ATAATAATAT_A_CACTATAATA	2	10;11;
TATATATGTG_TA_TGTGGATATA	3	9;8;9;
AATATATATT_A_CAGGCTATTC	13	11;11;11;11;11;11;10;10;10;11;11;11;11;
ATGTATCATA_TAT_AGTAATATTA	4	7;9;10;8;
TCTATCTCTC_TA_TTATTTTTAT	9	8;8;8;10;10;8;8;8;8;
GCAACTAAAA_AT_ACATATATTT	25	10;10;7;8;8;11;11;11;10;10;10;10;10;10;10;10;10;10;10;10;10;10;12;12;12;
CAACTAAATG_A_CGTTTTTTAT	8	12;11;11;11;11;11;11;11;
CATATATATG_TA_TGGTCTGATG	8	9;9;9;9;9;9;10;12;
ATACCTAATA_AC_TAAAAACTAG	13	8;8;8;8;8;8;8;8;8;8;8;8;7;
CAAAATTTTA_ATT_TTAATTAGGA	5	9;9;8;9;9;
AACTACTACT_ACA_AATTAAACAA	24	12;12;12;12;12;12;12;12;12;12;12;12;12;12;11;11;12;11;11;12;12;12;12;12;
GTAAACATTG_T_ACAGATATTG	16	18;17;17;14;14;14;14;14;14;14;14;14;17;17;17;17;
AAATGTATTA_T_AAGTATATAC	3	12;13;13;
TAATATATAA_T_AATACTATTA	3	15;14;14;
ATTTTGTATG_T_AACAAATTCT	3	16;16;17;
CGTAATTATT_A_TAAAAATATT	2	12;11;
TGAAATACAT_A_TTATAAATCA	2	12;10;
AATTGTTTTG_T_ATATATATAT	19	14;12;14;12;14;14;14;14;14;14;14;14;14;14;14;14;14;14;14;
ATTGTTCACG_T_AAACGATTTT	4	14;14;13;14;
CCCCACCAAT_A_TTAAAATAAA	10	17;18;18;18;18;18;18;18;18;18;
ACAAAAAAAA_AT_TATAAATTGT	11	9;9;9;9;10;10;10;9;9;9;9;
TTTAAAAACG_T_CATTGTAAAT	11	12;12;14;13;12;13;13;13;13;13;13;
TTATTTCTTT_AC_GTTCGGGGCA	7	22;22;22;22;21;20;22;
ACTACTATTA_ATT_TTATTATTAT	15	11;12;12;12;12;11;12;11;11;12;12;11;11;11;11;
TGTATAATAC_TA_ATTGTTTAAA	8	7;7;7;7;12;12;7;7;
GTTGGAGATT_A_CGAAAACGAA	10	12;12;14;14;14;14;12;12;14;14;
ATCGAAAACG_A_GCGTATAAAA	3	20;21;21;
TATTTACTTT_TA_TGCAAAAAAA	7	7;8;8;8;8;8;8;
CGCGTGTATG_GT_TTTAAATTAT	2	15;16;
CAGTTTTTAA_T_GTGGACATCA	2	25;24;
AAACTTTTCT_A_TTAACATTTT	13	11;10;11;11;11;11;10;10;10;11;11;11;11;
GACGATCGTA_T_CATTCTCGCC	11	10;10;11;10;10;10;10;10;10;10;10;
TAAAATCAAT_A_TAAAACGAAA	5	12;10;10;10;10;
GCATAAATTA_T_AATGTCTACA	3	14;14;17;
TTTTTTTTTA_T_ATTTATTATA	2	29;28;
AAAAAGGAAG_T_GGTCTTTGGC	4	39;28;39;28;
TTGTAAACTA_T_CTCTAACCAC	2	11;10;
TAATATATAC_AT_AGACTTTTAG	13	11;9;12;12;12;12;13;12;13;13;12;12;14;
TTAATTCGAT_A_TAGCGAGTGT	6	13;14;13;13;14;14;
GTCATTTTTC_TG_TAATCCCGCT	3	8;14;14;
AAGATGGAGC_A_TAATAATAAT	2	12;15;
CACACTCCTA_T_AAATATGACC	6	11;10;10;10;10;10;
TCTTAGTGAT_A_TCGCTCGTTT	11	13;14;14;14;13;13;13;13;13;13;13;
TCTCTCTGTG_TC_TTTTTACAAC	7	8;7;7;9;8;8;8;
AATCTCGTCA_T_CATTATTCAT	13	11;10;10;11;11;11;11;11;11;11;11;11;11;
ATTTATAAAA_T_AATTCACAGT	6	25;26;25;26;26;25;
TAACCTATAT_TA_AGTCATGAGT	2	9;10;
ACCTACGGGT_A_CAAATACATA	4	11;11;10;10;
CGTAACACAC_AT_TTATGTGATA	6	8;8;8;8;7;7;
ATTAATAAAA_AT_TTGTTTGAAT	2	7;8;
GATTTTTTTG_T_GGTCCGATCG	8	12;12;13;12;13;13;13;13;
CTCATTAAGT_TA_TTTATGTACC	10	9;9;9;9;9;10;10;10;9;9;
TATTTTAATG_T_ACATTTGCAA	6	10;11;10;11;11;10;
ATATCCCCTG_T_CGATCTCAAT	2	11;10;
TTTATTATTA_T_ATTATTATTT	13	10;11;12;12;12;11;11;11;11;11;11;11;11;
GGTATATATA_AT_ACGTAAATAT	7	9;9;9;10;9;9;10;
AAAATGTTAA_T_AGAAAAGTTT	12	10;10;11;11;11;10;10;10;10;10;10;11;
TTAATAAATC_TA_TGTATGTATA	5	9;11;11;11;9;
TTGTGTTTGA_AT_TTATATATCA	8	10;10;11;10;10;9;11;10;
TTGGGTCGGT_G_AAAAAATTTT	2	21;19;
ATATAATATT_TA_TTCGTATATT	3	7;7;8;
TATTTAAATA_T_ACAAACATAG	4	12;10;10;10;
AATTCCTACG_A_TATTAATAAT	8	11;13;13;11;12;11;11;11;
CCCCCCCCCC_A_TCAAACAAAA	9	12;12;12;12;12;12;12;13;13;
CTTAAAGAAC_A_CGCTTGACTC	11	11;10;11;10;10;11;10;11;10;11;10;
TTTTTTAAAA_T_ATATATACGT	5	12;12;12;12;15;
AATTTGATAT_A_CTTTTTAAAA	2	25;24;
ATACTTAAAC_T_GTTTTGTTTT	5	10;10;11;11;11;
ATAAACCTTT_TA_TTTATATATA	2	9;7;
GGTTGTGAAT_A_TGTTAATGAT	3	10;11;10;
TAATATAATA_AT_CGTCGTTTCT	13	9;9;9;7;8;7;7;7;7;9;7;7;7;
AAAAAAAAAA_AAT_TGTTTACACA	8	12;11;11;12;10;13;11;12;
TGTATACTAC_T_AGTGTTCAAC	9	10;10;11;10;10;10;10;10;10;
GCGCCCTTAC_GT_ATGTGTGTGT	4	12;12;22;21;
CATTTATCCT_A_CTATATATAT	8	11;11;11;11;12;12;12;12;
ATTTTTTAAG_T_CATTTCATTC	9	12;12;11;11;11;11;11;10;10;
TGTTAGTTCA_AT_GTATAACATA	5	8;10;10;10;10;
CTGTATCAAA_T_ACTGTATAAC	3	11;10;10;
CTTATTGATT_A_TGTTTTCATA	3	17;18;18;
ATTACTATTG_T_CACATCTAGA	3	20;19;19;
AGCTATAAGC_A_TTTAAAAAAA	6	12;12;12;14;12;12;
TTATTAAAAT_A_CCGATAGAAG	4	11;10;10;10;
ATTTTTTATG_T_GGGGGGGGGG	23	25;40;40;25;25;25;25;40;40;40;40;40;25;40;25;40;40;40;40;40;40;25;25;
GCAGCCTACT_TAC_GTCAGACGTC	5	8;8;8;8;9;
TATATTAAAA_AT_TAATTTATAT	5	7;7;9;7;7;
CTTTTCAGCC_A_TTATAATAGT	6	13;13;13;13;15;14;
AAGTGTGAAA_AG_ACGACGACGA	7	9;8;8;8;9;9;9;
TATTATCTTT_A_CCTCATCATA	2	15;16;
AAATTAAACA_AT_GTAAATTATA	6	9;11;9;9;9;9;
TGTGTGTATG_TA_ATACACAACA	3	7;12;12;
TTATTTACTA_T_CATTTTCACA	8	32;27;35;28;24;30;25;38;
TGAGAGGAAT_AGG_AAAAAGAGAG	7	8;7;7;8;8;8;8;
AGTACGTTTT_A_TTACCAAATA	6	12;12;12;12;12;11;
TAAATCGTTG_TA_TTATATATGT	3	8;9;9;
TATATATATA_T_ATAAAAAAAA	10	10;10;10;10;10;10;10;10;10;11;
TACATTAGAC_A_GTCGGACAAT	4	12;12;11;11;
TTTCTATTAC_CA_AACACACGTA	3	11;9;14;
ACATTATTTG_TA_TCAACAAAAA	4	8;9;9;9;
TTAATACATA_AT_ACTTATACAT	5	11;10;10;10;10;
CGGAAAAATG_A_TCTAAACACG	6	11;10;11;11;11;11;
TGTTATATTG_T_CAATCACTGT	12	11;11;10;11;11;11;11;11;11;11;11;11;
CCGTTGACAA_T_AACAAAATGA	18	28;31;30;24;32;33;27;29;26;27;26;29;24;28;31;25;32;30;
TAATCATAAC_T_GTCAATTGAA	6	11;10;10;11;11;11;
ATATACGTAG_T_AATAAGAGAG	12	13;15;15;14;14;14;14;14;14;14;14;14;
TAATGATCTC_A_CAAAAGCGGA	10	10;10;10;11;10;10;10;10;11;10;
ACAATTTAAA_T_GTGAAACAGA	10	15;15;15;18;18;15;15;15;15;15;
CTCTCTTTTT_TTA_ATTCCTCTCA	5	7;8;8;8;8;
TATACTTATT_A_TTAAACAGGA	6	18;18;18;16;16;19;
ATAACATTGG_A_CAGTGTCCTA	2	12;11;
AAACACACGT_A_TAAAAAAAAA	4	15;15;12;13;
ATGAATTCCT_A_TCAATCACAT	7	12;12;12;12;14;14;14;
ATACAATTAT_AC_AAATAATAAT	5	10;10;10;10;12;
TTATTTGGTG_T_ATTTTTTTTT	5	25;28;26;32;24;
TGTGTATAAT_GGC_TTATAAATAA	2	7;8;
CACACGCACG_CA_CGACTCACAC	7	10;10;9;10;10;9;9;
TATCGAAAAA_TAT_TACTATTATT	3	7;8;8;
AATTTATGTA_AT_GTATATGTAT	6	8;8;7;8;8;8;
GTGTAAAAAC_A_CGATTGTTAA	11	12;11;12;12;12;12;12;11;12;12;12;
GACTTTAGAC_A_CATGATTTAG	2	19;22;
CACACAAATA_T_ATTGAACAAA	5	13;13;13;13;14;
AACAGAAAAC_A_TAATGACAAA	2	11;10;
ATAAATAACT_ATA_TTATACTTAT	2	10;11;
TGCATTACTT_A_TAATATACCT	13	13;13;13;12;12;12;12;12;12;12;12;12;12;
AAATGTATAT_C_TGGACAAATT	3	14;13;13;
GGACGGATAA_AC_AAACACACAA	5	8;7;7;8;8;
AAATAACATG_A_GTTTAAAAGA	2	20;21;
AAATTAAATT_A_CAAAGACTTA	3	18;18;17;
TACAAAAAAC_T_GTATAAAAAG	19	11;11;11;11;11;11;11;11;11;11;11;11;10;11;11;11;11;11;11;
TATATATTAT_A_TGTTGAATTT	3	15;15;17;
AGAATATTAC_A_TAATAATAAT	4	12;11;11;10;
TCGTTAATTT_A_TCGTACGAGT	2	13;12;
TATATATTTG_T_ACGTCCTTTA	2	11;10;
ATAGGCATAC_A_TTGAGTATTT	6	11;12;10;10;11;11;
ATAATAATCC_TCG_ACATCGACGT	4	8;10;10;10;
TGGAAATCCG_T_AATGTATATT	8	14;14;15;15;14;14;14;14;
CATAACTACG_TA_GGTAATATAA	2	8;7;
TACTGCATAA_TAT_AATAATTTTT	7	9;8;9;10;8;8;9;
AGATTTAACA_T_AAAGTTAACA	7	13;12;13;13;13;13;13;
TAAATAATAT_TA_TTACGTTACA	3	7;7;10;
ACTGTACTAT_A_TGCCAAAAAA	10	17;16;16;17;17;17;17;17;16;17;
GACCAATTTC_A_CCACGAATGA	11	15;15;15;14;15;15;15;15;15;16;16;
TTTAAATAAT_A_CTTTATTTGT	6	13;13;14;14;14;14;
TATTTATTTA_CCT_TTGTTACTCA	3	12;11;12;
ATTAAATAAT_TA_TCGCCAGCTT	20	7;7;8;7;7;7;7;7;7;7;7;7;7;7;7;7;7;7;7;7;
CACACACACG_CA_AAATTAAAAT	7	12;12;24;12;12;12;25;
TATTATTATT_TA_GTCTGTTTTG	6	7;8;8;7;7;8;
CTGTGTGTGA_GT_AACAGTACGC	23	12;12;12;12;12;11;12;11;11;11;12;12;12;12;12;12;12;12;12;12;12;12;12;
TCTGTGTATA_TG_CATATTTAAA	2	12;15;
TTAAAAAAAT_TA_AAATACAAAT	17	7;7;7;7;7;7;7;7;8;8;8;7;8;8;8;8;7;
TTTTTGTAAC_A_CAAACAAACC	7	11;11;11;10;11;11;11;
TGGCGTCCGC_G_AAGTCCAAGT	4	12;11;11;11;
ATTATTTTTA_T_CATTATATAT	12	16;16;16;14;14;14;14;14;14;14;14;14;
TCCCCGTTCG_T_GCAACTTCAC	11	12;12;12;12;12;13;13;12;12;12;12;
AATATTGTAC_A_TGTTTTTAAA	2	11;10;
TGTATGTTTG_T_ATTACAAAAA	13	10;10;10;10;10;10;10;10;12;12;12;12;12;
TTTCTTTTTA_T_AAATATATAT	28	13;13;13;13;13;13;13;12;13;13;13;13;13;13;13;13;13;13;13;13;13;12;12;12;13;13;13;13;
AATACTCGTG_AC_GAGACTTGCC	16	12;11;11;11;11;11;8;8;8;11;11;11;11;11;12;11;
TTATTTTTAC_A_TATATATATA	7	10;10;10;10;10;10;12;
CAATATATAT_TA_TGTATGTATA	3	7;7;8;
TACATCACAC_AG_TGAGAGAGCA	2	13;15;
GTATAGAGCA_TAT_AGTAGAGTAG	19	11;12;12;12;12;10;10;11;11;11;10;11;10;11;11;11;11;11;11;
TGGTGTAATT_A_TAGTAGTAGT	15	16;16;16;16;16;15;15;13;16;16;16;16;16;15;16;
AAAATCGAAT_A_TTGTTTTAGC	2	11;12;
GGCCAGTTCC_A_TATTTACCGC	10	11;11;11;11;11;12;12;12;12;12;
AGCAATGGCA_TG_GCCGGAAACT	12	10;10;10;10;10;10;10;10;10;11;10;10;
TTGACTTGTG_TTA_CTATTTTGTA	4	14;14;14;13;
CATTTTTCAA_T_CATGTTTCTT	5	11;10;10;10;10;
ATTCAAAATT_A_TTAAATCGTT	5	18;15;15;15;15;
CAAATCGATG_AT_AAATAAATAT	7	11;7;10;10;11;11;11;
GCTATTAATC_TA_TCTATATTAC	2	13;12;
GGCTTCGGAG_T_GTGGGGCTTA	3	13;13;12;
TACATATGTC_AT_AATTATATTA	4	7;7;8;8;
AATTTCTTCC_T_GAAAAAAAAA	3	10;11;11;
GCCATATAAT_A_TATATATATA	3	12;13;12;
TAAGTACATC_A_TGTTAATATT	11	12;13;15;13;14;14;14;14;12;12;12;
TCACATGTTT_A_TTATAATAAT	2	17;14;
ATTTTAATAC_A_TAATAATAAA	6	12;12;10;10;12;10;
ACACACAAGG_CA_ACACGCACCG	3	10;13;25;
ATTTTTAAGA_AT_ACATAGAGAA	5	11;11;11;10;12;
TGTTGAAATC_A_TTGACTTGAA	4	17;16;16;17;
GTATTATTAG_GA_GTGAGAGAGA	3	7;8;8;
GAGTATATAC_AT_TATATTATAT	7	9;9;9;8;8;8;8;
TGTGTGTGTT_TG_AGTGGCGCTG	6	12;8;8;11;11;11;
CACACACATG_TA_GGTATATGTG	3	10;10;9;
TGATTATATA_AAT_CATATTATTA	3	15;8;7;
TTACAAGGCG_A_TCTTCTTTTG	9	11;11;11;10;10;10;11;11;10;
TAATAAACTA_T_GGAGCATGCC	4	14;14;15;15;
TTTTTTTTTG_A_TTTATGATAA	3	10;10;11;
ATAGTATATA_AT_GTATCATATA	3	8;9;9;
TGTATTTGTA_T_ATAAATCTAT	9	14;12;12;12;12;12;12;12;12;
GAAGAATAAA_AT_GTATAGATTA	12	8;7;7;7;7;7;7;7;7;7;7;7;
GTCCTTACTT_AC_ATATACACAC	2	9;10;
AGAGAGAATA_AG_TTTTTGTTGT	4	16;15;11;16;
GTATAGTATC_TA_ATATATATAT	10	8;8;8;8;7;7;8;8;8;8;
TAGACAAATT_A_TGAATTTTAA	7	12;12;11;11;13;11;11;
TTTTAATTCA_AT_AATAATATAT	3	7;8;7;
TCTAAAAGTC_TA_TTATATTTTT	2	19;18;
AATCCTATCG_AT_TTAGGCAGTG	4	9;12;9;9;
CGCGCACTCG_AC_TACACGTACA	6	12;12;11;12;12;12;
TTTTTTTTTA_T_ACGTGTGTTT	6	15;12;12;12;12;12;
TACACGTGTT_TG_AATTCTGTAG	2	15;13;
ATCTACATTG_TA_TTATATTAAC	5	11;11;12;13;12;
ATGTATGTAA_T_ATAAGTAGGT	3	15;12;15;
ATTAGTTAAT_TA_ATATAAAACA	11	7;7;9;7;7;7;7;7;7;7;7;
GAATAATACG_CA_CGCACACGAC	6	9;10;10;10;10;10;
TTACACACAT_AC_GCACACGCAC	28	12;12;12;12;11;9;9;9;9;11;11;11;11;11;11;11;11;11;11;11;11;12;12;12;12;12;12;12;
TTACATATAA_T_ATATTATATT	6	11;11;12;11;11;11;
CACGCACACG_CA_TACACACACA	6	12;10;10;10;10;10;
ATATCATATT_TA_TTATTTGGAT	3	7;9;7;
TAGTAGGACC_A_TTTAAAGTTA	10	12;13;13;13;13;13;13;13;13;13;
AATGACACGA_T_ATCCATTTAT	3	12;12;13;
CGCTCTAAAC_A_GATCTACTTA	2	11;13;
GGATACAACC_AT_AATTATAATC	4	10;9;9;9;
TTTTTTACAT_A_TAATAAACAG	11	17;17;17;17;12;12;12;12;12;12;12;
TCAAAAATCG_T_AAATATTAAA	4	13;13;11;12;
AAACACACGT_CA_TACCCCGAAA	9	17;19;12;13;18;20;12;19;13;
GTGTGTATGC_GT_GAGAGCTGTG	2	11;12;
AAAGTTTGTG_T_ATTATTTTAA	4	10;10;10;13;
TTAAGATCCA_T_ATGTGCAAGA	10	11;10;11;11;11;11;11;11;11;11;
TTTTACGTTC_AT_AATGTATAAA	14	10;10;7;8;8;7;9;9;10;9;9;9;9;9;
ATAGTATATT_TG_TAATGCGTAT	4	10;11;10;12;
AAATACTCAA_T_GTATGCCTAT	2	12;10;
TATTACAGTG_AT_GATATGAAAA	2	8;10;
GCGCACACAA_AC_AACGAGCGCC	12	7;7;7;7;10;10;10;10;10;10;10;10;
CGACACACGT_AC_TCTCTATGCA	2	12;14;
CAATGTATAC_AT_ACACTATATA	2	12;11;
GTAAAAAAAC_A_TGTAGTACCT	10	11;11;10;11;11;10;10;11;11;11;
AGTTTCCGGC_CA_TGCCATTGCT	5	10;10;10;10;11;
TAAACGCGAA_T_ATCAACTACC	4	11;11;12;12;
GATGTAAATG_T_GTACAAATTT	4	24;25;25;24;
ACTGTATGCA_AT_CATTGTAACA	3	7;7;8;
AATAATATAA_AT_TATACTATTA	28	8;8;8;8;8;8;9;8;8;8;8;8;8;8;8;8;8;8;8;8;8;8;8;8;8;8;8;8;
CAGAGGGGAT_CGA_CAGTAAAAAT	8	7;7;7;7;7;7;8;8;
GTATATTCAG_CA_CGTTATTATA	2	7;8;
GTTTTCCCTA_T_GTTCCTTAAC	2	13;12;
GAATATTGGG_CT_CACTCTCACA	4	8;10;12;12;
CGTCGGATAG_T_AAATAGTAAG	3	25;24;26;
AATATGTATG_TA_ATATGTCTTC	3	7;7;8;
GTGCGTGTGC_GT_ATGTGTGTAA	20	10;10;10;10;10;11;12;12;11;11;9;9;9;9;11;12;12;12;12;12;
TGTTGTATAC_AT_TATATATTAT	6	9;7;7;7;7;7;
AAATTAATTG_A_TGTTATACTG	7	11;11;10;10;10;10;10;
GCCACCGATT_A_TCATACCGAT	6	16;16;16;17;16;16;
ACTTATCTCA_AT_AGTGGATTTA	2	13;11;
TTTTATCATT_A_TAGTATACTA	4	14;13;13;13;
ACACACGCAC_AT_AGGTACCGAC	27	9;9;9;9;9;8;8;9;9;9;9;9;9;9;9;9;9;9;9;9;9;9;9;9;9;9;9;
TACTTTTAAA_T_ACATTCTAAC	4	12;12;11;11;
TTATAGATAC_A_TGTTAGTTTA	7	13;13;12;12;12;12;11;
TACTACTGGA_T_AACCAAAACC	9	14;12;12;12;12;12;12;12;12;
TTCGGGGAAA_T_ATCAAATTCA	3	12;13;12;
GAGAACACAA_AC_GCACACACAC	6	15;14;24;24;14;15;
TTTTACCGCC_A_CCTATAAAGC	9	14;14;11;11;10;11;10;10;11;
CGTTCAAACA_T_AAATACGTTT	13	11;11;11;11;11;11;11;11;12;12;12;12;12;
AAATAATAAT_A_CATATGTTAG	6	11;10;10;11;11;11;
GCGTGTAATT_TA_TCGCATTTCT	2	8;7;
CCCCCCCCCC_A_TATATATATA	2	10;14;
AAACGATTTT_TA_TTTAAATATT	4	8;8;7;7;
AATGAAAAGG_T_GGTCCATCAT	8	11;12;12;12;12;12;12;11;
TTTTGGTGTT_TG_ACAGTCTGCA	19	18;20;13;17;13;20;22;18;18;17;20;17;18;17;23;14;17;18;16;
AAAATTAAAT_A_TTCATGTTTA	15	13;13;13;13;13;13;13;12;12;12;12;12;12;13;13;
ATTTAATAAA_T_GTGTTGGTAA	6	25;25;29;25;29;29;
TATATACGCA_TG_CGTGTGTGAG	8	9;8;9;9;8;8;8;8;
GACTTGACGT_TG_TTTGTAGTTA	4	9;12;12;12;
CGAGAAAACC_A_GCCAAACCGA	4	11;13;13;14;
AAATTATTAT_A_TGGCATAGGC	2	30;41;
CCTTCGTACG_A_CGACAACAAC	17	10;10;10;11;10;10;11;11;11;11;11;11;11;11;10;10;11;
ATTATTTTTG_T_ATCCCTCACT	5	10;10;11;11;11;
TACGAAAGTG_T_AAATAATTTT	6	12;11;11;11;11;11;
CGTACTAAAC_TA_TGTATGTATA	3	8;8;9;
TTTTAATAAT_A_CATAGGAAGA	10	13;15;13;13;13;13;13;13;13;13;
TGTTTGTTTG_T_ATATATATAT	3	11;11;13;
TGAACTAAGT_AC_GCACACACAC	2	10;11;
TAATAATAAT_A_CATTAATTAT	4	13;12;12;12;
AGTTGATTTT_TA_TTGTGTATAT	9	9;8;8;10;8;8;8;10;10;
ATTTCACAAA_T_GTGTTTGTAA	3	12;12;10;
ATACATAACC_TA_TGTACACTAT	9	7;7;7;7;7;8;7;7;7;
AGAACGATAT_A_CCAACAACTG	4	14;14;12;12;
ATAATTCCAG_T_ACAAAACGAT	7	11;10;10;10;10;10;10;
GTTTACGCAA_T_ATTTTCACCA	7	11;10;10;10;10;10;10;
TAGTAAATAC_AT_GCATTAATAT	16	7;7;7;7;7;9;9;9;7;7;7;7;7;7;7;7;
TTTTATACGC_T_ATTCGATTTC	2	14;15;
ATAGTATTAC_T_GTACAGGTTT	2	17;14;
CAAACTCAAT_A_CATATTTATA	3	14;14;15;
ACAAAGAAAT_A_CTAGTCACCG	5	10;11;10;11;11;
CGTTAATATA_AT_ACAATGTAGA	6	11;10;10;12;12;12;
TTAAGTATGG_A_TTGGTAAGGA	7	30;27;29;32;26;28;25;
CAAATTTACC_A_TTCAGTCACA	5	11;11;12;12;12;
TACGCTAAAT_TA_TGTGATCATA	7	8;8;9;11;11;11;11;
GGTTTAAAGG_T_ATTATTATTT	3	26;24;30;
TTCCATTGTT_A_TCATTCAATA	8	11;13;13;11;11;11;11;12;
AGAGACTGAA_AG_AAGAAAAAAT	6	10;10;10;12;12;12;
TTAAAAAAAC_AT_AACAAAAGAT	2	12;13;
AATTTTTAAC_AT_TTATGTTTGT	64	7;7;7;7;7;8;8;8;8;8;8;8;8;8;8;8;8;8;8;8;8;8;8;8;8;8;8;8;8;8;8;8;8;8;8;8;8;8;8;8;8;8;8;7;7;7;7;7;7;7;7;7;8;8;8;8;8;8;8;7;7;7;7;7;
AAGACGGATT_A_CATTTCAACT	24	11;11;12;12;12;12;12;12;12;12;12;12;12;12;12;12;12;12;12;12;12;12;12;12;
ACCTTATAAA_TAT_TAGTGTATCC	3	7;7;8;
GAATACGTAA_AT_AATTATTATT	7	9;10;8;8;9;9;9;
ACTGTACTCA_C_ACGTCTCCCT	2	12;10;
TACGTAACTC_GT_ATATATATAG	7	12;12;12;15;14;13;12;
CATAAGCAGT_AC_GTCTGAATAG	17	10;8;8;9;9;9;9;9;9;9;9;9;9;9;9;9;9;
TTGTTGTTGC_TGT_TGCTGTTGCT	5	10;10;11;11;11;
TATATATTAT_TA_GAACTCGACT	5	8;9;8;8;8;
AGATGATTAT_GGA_AAAAATCAAC	3	9;9;8;
ACCTATATAA_AT_TAGTATGATA	12	7;7;8;8;8;7;7;7;7;8;8;7;
TGACGTACGT_A_CTTATTCTCG	2	10;11;
CTTATAAGTG_T_CAATAATCTG	7	13;13;13;17;15;15;15;
ATTTATAACA_AT_CAGTTGCAAA	6	9;9;10;9;9;9;
AAATGTAATG_A_CAGTCTTCAT	3	11;11;10;
AAAATAAGTG_A_CAGTCCCGAT	2	12;11;
ACAAATAAAG_T_ATTATTTAAA	21	13;13;13;13;13;13;13;13;13;13;13;13;13;13;13;14;14;14;13;13;14;
AACTATGCTA_AT_TTAAAGCGTG	2	8;9;
TACGACGCAA_GT_TTGTACAACT	12	8;8;8;12;12;10;8;8;8;8;10;10;
ACGATGATGC_A_TCGAGGAAAT	3	11;10;11;
CATTGCCACG_A_TCGAATCAAG	9	10;10;10;10;10;10;10;11;10;
AGTAAGTATC_TA_TTAACAGGTG	11	7;8;8;7;7;7;7;7;7;7;7;
GACGCGCGCG_CA_CTGGAGACGG	8	9;7;8;8;8;8;8;8;
TATTTTGTAC_T_AATGGACCAC	8	10;11;10;10;10;10;10;10;
TTTTTTTAAA_T_AATTAGTTAT	2	23;18;
AGGAACTAGT_A_TATATGATTA	22	10;11;11;10;10;10;10;10;10;10;10;10;10;10;10;10;10;10;10;10;10;10;
GAACAAACAG_A_TTGTTTACTT	4	13;10;11;10;
ATCAAAAACA_T_AAAAATGAAG	3	19;17;17;
TTATTAAAAC_A_CATGAAATTT	9	10;10;10;10;11;10;10;10;10;
ACGGTGTACC_TA_TTTATTCGAA	4	7;7;7;9;
TGCGTGTGCT_TG_CGCGCGCGTC	7	8;8;8;8;8;9;8;
TTGTCTTGAG_TA_TTATATGTAT	14	10;10;10;10;10;12;12;12;10;10;10;10;10;10;
TGTTTGGTTG_T_AAAGTAAGTT	7	10;10;10;11;10;11;11;
ATGTGTAGAT_TA_TGTATAATGT	3	7;10;10;
CTGGAACATT_A_CGAAAAAAAT	3	16;16;17;
CTTACAAGAC_AAT_TATAAAAAAA	11	11;11;11;10;12;11;12;12;12;11;11;
AAAATAAGTG_TA_AATATATAAA	4	9;8;9;9;
CTTTTAATGT_A_TTCTTCATCA	4	11;11;11;10;
TTATTTTTTC_TA_CATATATATA	5	8;8;7;8;8;
GTTCAAATAT_TA_TTTATTCATT	12	7;7;7;7;7;8;8;8;8;8;8;8;
CGAGCGCACT_CA_CGCATTGCAC	10	10;10;9;9;9;10;9;9;9;9;
CACATAAATA_AT_AAAAAATAAA	9	7;7;8;7;8;7;8;7;7;
ACATCACACT_CA_CGGTCGTGAT	4	13;19;14;21;
AATGGGTTAC_A_TGATATCAGG	4	11;10;10;10;
GCATTTCGAG_T_GTTTTTTTTT	5	23;33;24;36;39;
ACGTATAAAC_AT_TACACCTATA	3	8;9;9;
ATAATAATAG_TAA_CAATCAATAA	3	18;13;14;
TCATTTTTTT_A_CAAAAAAAAA	6	16;18;18;16;16;18;
TTAAAATAAC_A_TCACATTTTT	8	12;12;12;12;12;11;12;12;
TTAAATTCCG_AT_ACATATGTTA	6	8;8;8;7;9;9;
AAAAAAAAAT_A_CACACATCAT	7	11;11;10;13;13;13;13;
AATTTTTTCT_TC_TTTCAGTCTC	7	11;11;10;10;11;11;11;
TGTTAACTTT_A_TGTTAAATCT	11	13;13;12;12;13;13;13;13;13;13;13;
GTTAAGGAAC_A_TAGGGAAAAC	2	11;12;
CGACTAAACT_A_TAAATAAATA	10	10;10;10;10;10;11;10;10;10;10;
CTACAGAATT_CA_AACACGTGTA	2	12;15;
AACGATTACG_A_TTAATAATAA	4	10;11;11;11;
GCCAAAGACC_A_CTAAAAAAAA	2	17;18;
GGTCGGTACC_TA_TGTGCGTGTG	14	9;9;9;8;8;8;8;8;9;9;9;9;9;9;
GTGAACAGAT_A_TCATTTTTCA	2	15;13;
ATGATGGACC_A_CCTATTCATT	12	11;11;10;10;11;11;11;11;11;11;11;11;
ACAATTCACG_A_TGTCGAGTCG	30	10;10;10;10;10;10;10;10;11;11;11;11;11;10;10;11;10;10;10;10;10;11;10;10;10;10;10;10;10;10;
TTTAATTAAA_T_GACGCTGGTA	3	11;12;12;
AGTATATATA_AT_TTATATTTTA	2	9;10;
ATTTATACAT_TA_TGAACGTAAA	4	10;7;9;9;
CACCGACCGA_AC_CGCAAGTTTT	4	13;17;12;13;
TTACACACAA_AC_GGGCGCGCGC	5	12;12;9;9;12;
CTGAAAAAAA_TG_CAAGCACTTG	5	7;8;7;7;7;
CGCAGTCTTC_TA_TGTACAGTGA	7	7;8;7;7;7;7;7;
AAAAAATACA_T_GTCATATATT	12	10;10;11;11;11;11;11;11;10;10;10;10;
TCCAATAATC_A_TAACAACATT	2	13;12;
TGACGTTAAT_ATA_TCAAAACAGT	3	7;7;8;
TAAATTGAAA_TG_TTTTTTTTAT	4	9;9;9;7;
GTTAATTTCG_AT_GCCAGAGATC	3	7;10;10;
CTCACATAAC_T_GCACCCAATT	3	11;10;11;
TTATATACAT_A_GAAAAGTGTT	21	11;10;11;10;11;11;11;11;11;11;11;11;11;11;11;11;11;11;11;11;11;
TTGTTGAATG_GT_ATGTGTGTTT	3	7;8;8;
CGGCTATACC_AT_GTCCTGTCCT	4	8;8;9;9;
TAGTGAGAAC_A_CCGGAAAATT	2	11;10;
TAACCTATAT_TA_AGAGTCATGA	3	11;10;10;
AATAAAATAA_AT_TTATTTTATT	4	10;11;11;11;
TAATTTTTAA_T_ACCATCCATG	5	12;15;15;15;15;
TGTTTTTTAA_T_GTATGCTTCT	2	13;11;
ATTTAATTAC_A_GGAAAGAGAT	5	24;25;30;27;24;
TGCGTGTGCT_TG_CGCGCGCGCG	5	9;8;8;8;8;
TAATAGTATA_AT_TTATATTATT	25	8;8;8;8;8;8;8;9;9;8;8;8;8;8;8;8;8;8;8;8;8;8;8;8;8;
AAATGTATGG_T_ACTAGAATGG	2	10;11;
AAAGGCTATT_A_GAAGACAATA	8	16;15;15;15;15;15;15;15;
ACAATGAATA_AT_ACACAAATAG	10	9;9;9;9;9;9;9;9;9;8;
GTAGTCTTTC_T_GTCAGGTATG	5	11;11;11;12;11;
GTATGATCAC_AT_AATTTAGCGT	12	8;8;8;8;8;8;8;9;9;12;12;11;
GTTTAGTTTG_T_ATTATTATTA	4	11;11;10;10;
AACTACTTTG_A_TCAAATCAAA	12	14;14;14;14;12;14;14;12;14;14;14;14;
AGGAGTATAA_T_AGATCAAAAT	10	12;14;12;14;12;12;12;12;12;12;
GCACAGCTCT_CA_TACACACACT	4	18;18;12;12;
TAGCTGTTTG_T_GTACATATTA	6	28;28;28;28;16;16;
ATAACCTATA_T_AAATTAGGTT	19	10;10;10;11;11;10;10;10;10;10;10;10;10;10;10;10;10;10;10;
ACGCGTGTAC_AT_ACCGAATGAG	3	11;13;11;
GTGTGAGAGT_GA_GCCCAATATT	3	8;8;12;
TCTTTTCATA_T_ATATCCTGTA	3	31;28;27;
TTGAACGACA_T_GATCGTCGTT	9	11;12;13;11;11;11;11;11;11;
ACAGTCGCGT_AC_GAATATTCAT	6	9;13;9;9;9;12;
TATGATTCAG_T_ATTGTTATAG	8	11;11;12;11;11;11;11;11;
AAAACAAAAC_A_GTTTAAGTAT	17	11;11;11;11;11;11;11;10;10;10;10;10;10;11;10;10;10;
GCAGGAAACG_A_CAACAACAAC	3	14;12;12;
AGTCACGAAT_A_CACTTCAAAA	7	14;13;12;12;13;12;12;
TTTTTTCTCG_A_CGAGCCTATA	17	10;10;10;10;10;10;10;11;10;10;10;10;10;10;10;10;11;
TTTAGGTAGG_TA_TTTTGTGACC	3	10;11;10;
CACTTGGAGT_A_CATTTAAAGA	5	13;14;13;13;13;
TGACAACGGG_T_CACACTGCAC	19	11;11;11;10;10;10;10;10;10;10;10;10;10;10;10;10;10;10;10;
TATTTTCATG_A_TCATATTATT	5	11;11;11;11;10;
TTAGTAGTGT_CA_ATTTACCATT	2	19;17;
ATTTGTATTT_TA_ATTTTTTTAA	15	7;7;7;7;7;7;7;7;7;7;7;7;8;8;8;
CCCTCTAATC_GT_ATAATATTCC	4	18;19;18;17;
TCATTCGTGG_T_GAAATTGGTC	5	14;14;15;16;15;
TTGTAAAGCA_T_ATGTTTTCGA	13	12;12;13;12;12;12;12;12;12;12;12;12;12;
AAACCATCAT_CA_GGTTATGAGC	4	15;16;9;9;
ATAATATATA_AT_TTTTAGAAGA	10	10;11;10;10;10;10;10;10;10;10;
GCCGGTTTTA_AT_GTATAAATCA	4	8;7;7;7;
TACCAGCTAA_T_AATCTCAAGT	7	11;10;10;10;10;10;10;
TTTTTACGCT_A_TAACGTTTGA	2	11;10;
CGTCTCGTTT_TA_TTTGTGTGTG	14	10;10;10;10;9;9;10;10;10;10;10;10;10;10;
ATTATACATA_AT_AAATTTAATT	9	11;10;10;10;10;10;10;10;10;
TTATTATGAT_TAA_AAATATAATA	7	14;14;14;14;13;13;13;
TTATATTACC_TA_CCGTTATTGC	2	12;11;
ATATTTATTC_T_ACACAAAATA	3	11;11;10;
TTTTTTTTTG_T_ATATATTTTA	16	32;31;29;35;30;25;54;31;30;28;24;33;26;27;24;63;
GATCAACTAC_A_CAAATAAATA	2	14;13;
AAGCAAAGAT_A_TCATTCTTCA	11	14;13;13;12;12;12;12;12;12;12;12;
TGAACTAAGT_AC_GCACGTACAT	5	13;12;12;12;12;
CGACTAGATA_AC_ATATATACAC	3	8;7;8;
AACTGAGATA_T_CAATAATTTG	2	10;11;
ATTTTGCAGT_A_TGTGCATATT	3	11;11;10;
AATTAGTAAG_A_TAAAAAAAAA	2	11;12;
TTTTTATTAA_T_GTAACATTAA	9	13;13;14;14;14;15;13;13;13;
TTTACAAACA_T_ACGAATTGAT	2	17;18;
TAGGGGGTCC_A_CCCTGAATGA	12	14;14;14;15;16;16;15;15;15;15;15;15;
ACAGCCGCGT_GC_CCGACCCCAA	6	8;9;9;9;9;9;
ATATATCCAC_AT_ACACATATAT	4	8;8;9;8;
TATCACATAA_AT_GTGTGTTACG	5	7;7;7;8;8;
CTAATTGACA_T_GTTCTGCAAC	8	10;11;10;11;10;11;10;11;
AGACTGTAAA_T_GAAAACGATC	3	23;23;26;
TTAAACGTTG_T_ACAAGTAATA	2	13;12;
CTATATATAT_AC_GAGTTACGTA	9	12;12;12;12;14;14;15;13;12;
CACATACACG_CA_TACACACACA	4	14;13;15;12;
TATATACAAC_AT_AAATATTATA	9	9;9;8;9;9;11;11;9;11;
TTTTACGAGC_T_GACTTCTTTC	3	15;12;12;
CAGAGTTCAA_T_GTGTATTTAT	32	10;10;10;10;11;11;11;11;11;10;10;10;10;10;10;11;11;11;11;11;10;10;10;10;11;11;11;11;11;11;11;11;
TTTATAAACG_A_GGCATATAAA	2	10;11;
TATGTCAAGC_A_TATAAATTTC	5	11;10;10;10;10;
TGGGTAAACG_T_GTGAGTTGTC	5	10;10;11;10;10;
GATAGATGGA_T_CAATTTCACT	2	10;11;
ATTTTTTTCG_T_AATGTTCCAG	2	15;16;
TCAGCAGAAC_T_ATTATCGTTA	2	15;17;
TTTTTTTATT_TA_TTATATAATA	3	12;11;11;
GTATTTTCAG_A_TAATTTGGCG	6	10;10;10;10;11;11;
AAAATACATT_CA_CGTAAGGGCG	13	11;11;11;20;12;20;20;20;12;12;12;20;12;
ACGCAGTAAA_CG_CCCCCTCTTC	5	8;8;9;9;8;
TATTTATTTA_T_AGTTTAGTCG	16	10;10;10;10;10;10;10;11;11;11;11;11;11;11;11;11;
TTTAGTTAGT_A_CTCATAATGT	13	10;10;10;10;10;10;11;10;11;10;10;10;10;
CCAGTGCTTG_A_TAATAATATA	2	10;11;
TTGCCATTTG_T_CATAGTTATT	13	12;11;11;11;12;12;12;12;12;12;12;12;12;
TAATTATAGC_AAT_GATAATGAAC	7	8;14;9;12;9;14;13;
ATGTTTTTAC_T_ATGTTTAAAA	8	14;14;13;14;14;14;14;14;
ATACTCCTGT_TA_ATTATATATA	2	8;10;
GGAAGTGCGC_GT_GAGTGTGCGT	5	10;10;12;12;10;
TAAATACACT_CA_TTATATTATT	4	13;12;13;13;
TGTTTTCTTC_T_AAGTTTTGTT	2	11;10;
CGTTTTATGT_AC_CACACACACA	7	15;29;13;12;27;15;13;
GAGTGCTGTA_T_ATCATTATCT	13	13;13;13;13;13;13;12;12;15;13;12;13;12;
AGGTATCGTT_A_GCGACAAAAT	3	12;12;11;
GCATTTCGAG_T_GGGGGGTTTT	4	38;36;23;33;
ATTAATTTTG_T_ATTCTGTATT	11	14;14;14;13;13;13;13;13;13;13;13;
AGAAACGACG_AT_TATTATATTA	13	7;9;8;7;8;8;7;7;7;7;7;7;9;
TTTGGTATGT_TA_TGATGATTAT	3	8;9;9;
TGTGAGTGTA_TG_AGTGAGTACG	9	9;9;9;9;9;7;9;9;9;
CAAATATATC_T_GTATTTAACA	8	11;10;11;11;11;11;11;11;
ACTGTGATAA_T_ATTATTATTA	17	10;10;11;11;11;11;11;11;11;11;10;10;10;10;10;10;10;
TCGTTAAAAC_A_CATATATTTT	2	10;11;
AACGAATTTG_T_GTACAAATAA	8	16;16;16;16;15;15;15;15;
GAATACGACG_A_TCGCGTAAAC	4	17;17;16;16;
TATTATTCAA_T_ATGATTATTA	16	11;10;10;11;11;11;11;11;11;11;10;10;11;11;11;11;
TATATTATAT_TA_TTTAAAAAAA	5	7;7;8;8;7;
TAATATTAGA_AT_AAATATATTT	5	8;8;8;7;7;
ATGTACCTTC_A_TGCTACAGAA	2	11;10;
TTTGGATATA_T_AAGAACCATT	7	11;12;11;11;11;11;11;
TGACTAATCA_T_AATTTAAGAC	7	13;14;14;11;11;12;12;
GCTAAATAAC_CGC_TACGAGTATA	2	9;10;
GACATATATA_AT_ACAACGATTT	7	8;8;9;9;9;9;9;
ACGACGTGCA_TG_TTTGTCGCAA	9	9;9;9;9;9;9;11;11;11;
ACACACACAC_AT_GCACATATAC	6	7;8;9;9;8;9;
AAATACACAC_AT_TAATAATAAC	8	11;12;12;10;10;10;10;10;
TAAACTATGG_T_GGTGTTCTAC	2	22;20;
AATTATTATA_T_AATTCTGTTT	5	11;12;11;11;11;
TATATATATT_A_TGACAAATAG	4	13;12;12;12;
GTGCTTTAAT_A_CCGACCGAAA	9	16;17;14;16;16;14;14;15;15;
ATAGAAATTC_A_TTACAATAAA	2	13;12;
CAATATACGT_TA_TCTGCCTATT	5	9;9;11;9;9;
GGAATTTTTG_A_CTTCAATAAT	7	13;13;14;14;14;14;14;
AGACATTATT_A_CTAAAATAAT	4	18;18;18;19;
ATAAACAGTA_T_AGTTAAGTTA	11	11;10;10;10;10;10;10;10;10;10;10;
AACAAATTCT_A_TTAAGAAAAG	4	11;12;11;11;
TTTTTAAATT_A_TCTAAGTATA	18	12;12;12;12;12;12;12;12;13;13;13;13;13;13;13;13;13;13;
GTGTTTGTGG_TGT_TGAAGTTGGC	3	7;8;7;
TCAATTATAT_TA_ACAGCGAAGA	3	7;8;8;
CGATATTAGA_AT_ACTGACGAAG	3	10;10;11;
ATATATATAT_TA_GATACTATAC	22	8;7;8;8;7;8;8;8;8;8;8;8;8;8;8;8;8;8;8;8;8;8;
TATGTATATA_T_GTTCCAATAG	2	10;11;
AATAATATAA_TG_AGTGTATTTA	7	12;13;10;10;12;12;13;
ATTCAAAAGT_A_CGATAATTCG	3	19;19;20;
AATCGGTTAA_AT_TTAACCGATT	7	17;14;13;17;16;14;14;
CCCCCCCCCC_A_TACCAATTAT	9	15;12;14;14;16;16;15;15;15;
AAGTAAAATT_A_TAACACATAT	6	28;28;25;25;28;25;
ACACTTTAAG_A_TTAAGTAACG	7	11;11;11;10;10;11;10;
TGTCTAGGTA_TG_TCATAAACGA	2	10;11;
CCCCCCCCCC_A_CCTACTGTTC	11	26;33;24;34;29;32;27;30;28;25;31;
GCCTCTCGTT_TG_CATTTTTATA	3	11;11;10;
TGTGTATATA_TG_TTATCTAGTC	3	8;7;8;
ACAAAGTTAA_T_AAGCTGTTAT	14	10;10;10;10;10;10;11;10;10;10;10;10;10;10;
CACTGTTAAT_A_CGGATATAGG	3	13;13;14;
CAAAAATTGA_T_ACGCCCATTA	3	20;36;28;
TTCAAGTCAA_T_GATTTCAACA	4	15;16;19;18;
TAGGTATATA_AT_AGTAAACTGC	7	7;8;8;8;8;8;8;
ACTACTACTA_T_AATTACACCA	18	16;16;16;13;13;16;16;16;16;16;16;16;16;16;16;16;16;16;
ATGATGTATG_TA_TTATGTGTAC	4	8;9;8;9;
CGTATGAATG_T_AACCTATATT	5	16;16;16;16;17;
TTTTCATATA_AT_ACAACACAAA	5	7;9;7;7;7;
TTAGCTTCCG_AAT_TATTATTATT	3	7;8;7;
ATAAACATTC_T_CGCCCTGTAC	4	11;11;11;10;
ACTTAATGAG_T_AAATTTGACT	3	10;10;11;
AAAAGGCTCG_A_CACTGTACAA	2	25;24;
GTTTGTTTAG_T_AATGTAGATA	15	11;10;10;10;10;10;10;10;10;10;11;11;11;11;11;
AAAAAAATTT_A_CACACATCAT	4	11;17;17;17;
AGAATTTCCA_T_GGAATGTCCA	3	22;23;23;
TTAGAGAATA_T_ATACTAATAG	9	11;11;11;10;11;11;11;11;11;
TGTTTTATAT_TA_ATTAACTAAT	7	7;8;8;7;8;7;7;
AAGTGTTGTT_A_TTAATGTGAG	14	12;12;13;12;12;12;13;13;13;12;12;12;12;12;
TATTACATAC_AT_AAGATTGTAA	3	8;7;7;
ATAATAATAA_T_AAACATACAT	3	13;14;14;
TTTGTACAAA_AT_TATATATATT	6	8;8;7;7;7;8;
AACAATACCG_TA_ACGCGTGTGT	4	9;7;9;9;
GAAATAATAA_T_CTAAAATCTT	2	10;11;
AAATGAATAA_AT_AATATTTGAA	4	8;7;8;8;
ATCCGTAATT_ATA_TAAAAAAAAA	2	15;14;
CCCCCTTCGA_T_ATATATACCT	2	15;16;
ATTATTATAT_A_TCACAAACGC	6	10;10;10;11;11;11;
AGTGATTTGA_AT_AACTAGTATT	7	7;7;8;8;7;7;7;
TTGGTTATAA_T_AAGTTAATTT	11	12;12;13;12;12;12;12;12;12;12;12;
TTAATTATAT_TTA_CTACTACTAT	6	10;12;11;13;12;12;
CATTTTCTTT_TG_AGTGTAAAAG	2	12;17;
TTATTTATCG_T_AATTATTATT	11	17;17;17;17;16;16;16;16;16;16;16;
TAATTTCGGG_T_GGTACTGTAT	9	14;14;13;13;11;11;11;11;11;
ATGAAAATTT_A_CCAAAAAACA	3	12;12;11;
ATTATAATAA_TAT_ATTATTATTA	2	11;10;
TCATGATGGT_A_TCAATATTAT	6	10;10;11;10;10;10;
TAATCTTAAA_T_CATAAATATC	6	11;10;10;10;10;10;
GTACACACAC_AT_TACAATATTA	2	10;11;
AAAAAAAATT_A_TGACGTATAA	4	43;31;43;31;
TGCACCAAGG_TA_ACAAATTTGT	5	9;9;9;11;8;
CTGTGTATAC_GT_ATATTTAAAT	3	18;15;16;
CATTATATAA_AT_AGAGTATAAT	9	9;9;9;9;9;9;9;9;8;
GGCGGCTGCG_GCT_TGTTGCTGGC	6	7;7;8;8;8;8;
AATCAAAATG_T_CTTATAAAAG	2	10;11;
TCTTTTTACA_T_GATTGAAAAA	5	10;11;11;10;10;
AATAATTGTT_A_TAGTATAAGT	2	12;10;
GCCAGCAACA_AGC_CGCAGCCGCC	14	9;9;9;9;9;9;9;8;9;8;9;9;9;8;
AAAGTTTATC_T_GATTTTTTAT	5	13;13;13;14;14;
AGGACAGGAC_AT_GGTATAGCCG	9	8;9;9;9;9;9;9;9;9;
AAAAGATTCT_A_GTATTTGCGT	14	17;17;16;16;16;16;16;16;16;16;16;16;16;16;
AGTAGTTTTA_AT_ACTTTATCAC	5	11;16;11;11;11;
CGCTAAAGGT_AC_ATATACGTAT	15	8;10;10;10;10;10;10;10;10;10;10;10;10;10;10;
ATTTAGAGCA_AT_TTTACATTCA	4	10;10;10;9;
TGACAGCGCC_TA_TTGCCTCGAG	26	8;8;8;8;8;8;8;8;8;8;9;8;9;8;8;8;8;8;8;8;8;8;8;8;8;8;
AAGTATTAAA_AT_AGAGAAAAAA	8	7;7;7;7;7;7;7;8;
ATGTCAAAAG_A_CTGATGAAAG	3	13;11;12;
TATATAATAT_TA_TTTATTTTTA	9	7;9;9;9;9;7;7;7;7;
AGAGTTATTC_TA_CCTGGTATAT	10	8;8;8;8;8;8;8;8;8;9;
ACTCGACCTA_T_GTATTTTATA	11	15;15;14;14;15;14;14;14;14;14;14;
GTGTGAGAGA_GT_TCTGTTTTGC	4	25;13;25;13;
TTATCTATCC_TA_ATTGAATATT	4	8;8;8;9;
ACCAAAGTTC_A_TTCACTAGTT	8	11;11;11;12;12;12;12;12;
TCTCAGAAAA_AT_AAAAACTATT	3	10;9;9;
TTTGATGAAC_A_TGTTAAATAA	2	10;11;
AAAACTTGCG_GT_TCGGTCGGTG	2	12;13;
TTTATAATTA_T_ATCATTAATA	6	14;12;12;12;12;12;
GTTAAAAGTA_T_GGAATAATTT	2	11;10;
CCCGCATTTG_T_GCGTTTTCGC	3	14;14;13;
TGACGGTTCC_GT_GAATTGTATT	6	7;7;8;8;7;7;
CAGGTAAAGT_A_TCGACAAATT	11	14;14;14;15;14;14;14;14;14;14;14;
ATATATACAT_A_TACGATTACA	15	11;11;12;11;12;12;12;11;11;11;11;11;11;11;12;
TGGTGATTCG_T_AATAGTTATG	4	21;24;24;24;
TGACTACAGT_A_TAAATATACA	13	14;14;15;15;15;13;14;13;13;14;14;14;14;
GTTTACCACC_TA_TTAACCCTAT	5	7;8;7;7;7;
ACTGTTTTGA_TAT_ATTAACGTCA	6	7;7;7;7;7;8;
TTTGTTTAAG_T_CCGATTATTA	6	11;10;10;11;11;11;
AGAACAAATG_T_AATATATGTA	26	12;12;12;12;12;12;12;12;12;12;12;12;12;12;12;12;12;12;12;12;12;12;13;13;13;13;
ATCAGTGTGC_A_CTTATTAAAT	3	10;11;11;
GCCGTCGAGG_A_TTTTGACCAC	2	25;24;
CAACAACACG_GGC_TAATAATAAT	5	11;10;8;11;12;
TAATTATTAA_AT_TTAATAATTA	4	12;13;12;14;
TACATATATT_A_CATTTGTTCT	13	12;12;12;12;12;12;12;12;12;13;13;13;13;
TTGTTTTTTT_TTA_ATTTAGCACC	2	11;8;
CTTTTCGGTA_T_GTAAACTACT	3	25;26;24;
GATGTATACC_TA_TGTAAACATT	9	9;9;9;9;9;10;9;9;10;
TATTATACTC_TA_TTTATATAAT	12	10;8;9;9;9;9;9;9;8;9;9;9;
TTTATTATTA_T_GTAGAGTTTA	31	13;13;13;13;13;13;13;13;13;13;13;13;13;13;13;13;13;13;13;13;14;14;14;14;14;14;12;12;12;12;12;
GGGGAGTTGT_G_TAGAGATTCG	2	12;10;
GGGCTCTACG_TA_TCACACTTCC	7	7;7;7;7;9;9;9;
GAAGTTAACA_T_CTATATTCTA	4	10;11;11;12;
TATTATTAAG_TA_TTAGTTATTT	2	9;10;
AATTTATAAC_A_TAATAATAAT	11	12;11;11;11;12;12;12;12;12;12;12;
TTTTTTTTAA_T_AATAATACTT	2	13;14;
TGTTCCTATT_A_CCAGGATTAA	4	16;16;15;15;
GAAATATCGC_CA_CGCCTGACAC	2	10;9;
TTGTAATATG_AT_TTTTTTTAAC	13	8;8;8;8;8;8;9;9;9;9;9;9;9;
ATAACATAAC_A_TCCTTGCGAG	5	10;11;11;11;10;
GCAAACGTTG_TAA_TATCGCGGTA	2	10;11;
GGCGCCAGTT_A_TAATAATAAT	3	12;11;12;
GAACACCACA_AC_GTAACATAAA	16	10;10;9;9;10;10;10;10;10;10;10;10;10;10;10;10;
TCATTTTGTT_A_CAAAAAAAAA	4	18;16;16;16;
AGGGTGGTTC_A_CATTAAATGT	2	10;11;
CACCAGTGTA_TG_CGTGTATGTG	2	12;15;
TATTATTATA_T_GCTGAAATAA	3	13;13;12;
TAAATATTAT_TA_TTATTATATT	6	7;8;8;8;8;7;
CCGAGTGCTA_AT_TATAAAGATA	4	8;7;7;7;
AGACGTGTGA_GT_ATCGTATAAA	3	10;10;12;
TTTATTAAAC_A_TCACATTTAT	4	11;11;10;11;
AGTCGAGTTC_TA_ATAATATATA	4	9;8;8;8;
TCTTCGTCAG_TA_TTCTAATATC	4	9;9;11;10;
AGTAACCGTT_TG_TATGTGTGTG	23	10;10;10;10;10;10;10;10;10;10;10;10;10;10;10;10;10;10;10;10;11;11;11;
AATTTGTCGA_T_ACTTTACCTG	7	15;14;14;14;14;14;14;
TCACAACAAT_TA_ATATTAGACA	7	9;10;10;10;10;9;9;
TGCATAGAGA_GT_ACGTGTGTCG	10	14;12;12;12;12;12;14;15;12;14;
TGTGATAAAG_TA_TTAAAACTAC	5	11;11;11;15;12;
TAATATATAC_AT_AGTAACGGAC	12	9;9;9;7;7;7;7;7;7;7;7;9;
AAAAAAATTT_A_CTATGTGTAT	5	12;11;11;11;11;
TACGACCATA_TG_GTGTACAATA	8	9;10;9;9;9;9;9;9;
AAGAAAGTTT_A_CAATAACAGC	12	15;15;14;14;14;14;14;14;14;14;14;14;
CGCGCGAAAT_A_CATTTTATCG	2	10;11;
CCCTTATCAT_TC_ACCCCCTCAC	3	15;19;16;
AGTGCCAGCA_T_GACAAAACAA	2	10;11;
TCATAAATAT_ATA_GCTCTTATCG	9	9;10;9;10;9;10;9;10;8;
TTTTGTTTAA_T_CTTTTTTACA	5	10;12;10;11;11;
TATGCGTGTA_TG_AGAGAGTATT	8	10;10;10;11;10;10;10;10;
AAATATATAT_TA_CAAACACATA	14	8;8;8;10;9;8;8;8;8;8;8;8;8;8;
TTCATATTTG_T_AAAAAATGAA	4	17;17;18;18;
TTTTTTTATA_ATT_GTCTTGTAAG	39	12;11;11;11;10;12;12;11;12;10;12;12;11;10;10;11;12;11;10;10;11;12;11;11;12;12;10;11;12;12;11;11;12;11;10;11;12;12;10;
TGAAGGGGAT_G_CGGTTGGTAG	10	11;11;10;10;10;10;10;10;10;10;
TATATATATT_TA_ATACATATTT	4	11;8;8;8;
CGTATATATA_AT_TATATATACG	5	15;16;14;12;9;
CCTAATACAA_T_GATGCCAAAT	4	14;14;14;15;
TAATATACAA_AT_AAATATATTT	5	9;10;10;10;9;
TAAGTTACTT_TA_GTTATTAGTT	5	8;8;7;7;8;
GAATCGTAAG_T_CACAACTGCT	3	10;11;10;
TATTAAAATT_A_TTAAGAACTT	5	13;12;12;12;12;
TGTAACTATT_A_CAACGTCTAT	20	12;12;11;11;11;11;11;11;11;11;11;11;11;11;11;11;11;11;11;11;
TTTTATTTTA_T_AACTGGTTGG	3	13;13;12;
CTCTCGATGG_A_GATGAAAAAA	5	25;30;27;28;24;
GTATATGTGC_AT_GTGTGTGTGT	11	8;8;9;7;8;8;8;8;8;8;8;
GTACCATATA_AT_AAATATATAT	3	14;15;16;
TACGTGTGTT_TG_GTAATAGAAA	5	10;10;10;12;12;
AAATCGCATA_AT_AGTATAGGTT	3	10;12;12;
ATTTGTGTTG_TA_TTATATGAAA	2	8;9;
TTATTGTAAT_A_TAATGTAAAA	10	11;11;11;11;12;12;12;10;10;10;
TAATTATGTA_T_AAAAAATAAA	2	46;29;
TTAGTGTGTA_T_GAATTTTTTT	2	20;19;
TCTTAAACTC_A_TCATGTATAC	8	11;10;11;10;10;10;10;10;
ATATGATAAT_TA_TTTATATATA	4	8;9;8;8;
TATTATAATA_T_ATTTAATGAT	6	25;26;25;29;24;24;
AAACTTATGT_A_CTAACATTAA	19	11;11;11;11;11;11;11;11;11;10;10;10;10;10;10;10;10;10;10;
CGGTTGATGT_TGC_TGGTGTTGGA	8	7;7;7;7;7;8;8;8;
TTCAGTCCCT_CAA_TCGCCGCAGT	5	14;12;12;12;12;
ATTCTCATGA_T_AAAGTCTGAA	4	11;12;12;12;
TGTCTTAAAC_A_TACGTCAAAT	3	11;11;10;
AAACCCTTGG_A_CAATATTAGT	11	14;14;14;14;14;14;14;14;14;15;15;
TAAAATAAAA_AT_TTTTTGAATT	10	7;8;8;7;7;7;7;7;7;7;
AATTGGGTGC_A_GTTATGTGAG	3	11;13;11;
TTTTTAAAAA_T_AATTTAATTT	2	39;28;
ATTATTATTA_T_GTACATAGAT	4	12;12;13;12;
AAATAATCTT_TA_AATGAATGTA	5	10;9;9;9;9;
ATTATGACGC_T_ATAATAAATG	3	11;13;11;
CTTCTCTAAT_TC_CATCTTATTT	6	12;15;14;22;16;15;
AGTTAATAAT_A_GAATAAATAA	3	12;12;11;
TCTCATTCGG_TA_TGTACACGCG	2	12;13;
GCAGTCTTTG_A_TAATAGGTAA	2	17;20;
AACAGTTTTT_TA_TTATGATTAT	2	10;8;
TGTAGAAATA_T_ACAGGCTACA	11	11;10;11;11;11;11;11;11;11;11;11;
TCCGCGGTTT_A_CACGTGTTTC	7	10;11;11;11;11;11;11;
TAATGACTAT_A_TTACAATTTA	13	11;11;11;12;11;11;11;11;11;11;12;11;11;
ATTCATCTGA_AT_CAATTAATAT	5	9;10;10;10;10;
TGTAGACATG_T_GAAAAAGGTA	2	10;11;
TCACAGCACG_A_TAATAATAAT	12	11;12;11;11;11;11;11;11;11;11;11;11;
TCATATTATA_AT_ACTTATAAAT	3	14;9;9;
TCGTGTTTTA_GT_TCTGTTTTGC	10	15;15;15;15;15;15;17;26;27;17;
TAGTTATTCC_TAA_AACCATTTAA	5	9;10;10;10;10;
CAAAAGAAGA_T_CGCCTTGTAA	9	11;11;11;11;11;10;11;11;11;
ATATGCACAA_T_AATTATTGCT	3	34;29;24;
TATACATATT_TA_ATTCTGCGAA	3	9;8;8;
TCTTCTAAAA_AT_TATATATTAT	7	10;10;10;11;10;10;10;
TACACACACA_AT_ACACACACAC	2	14;16;
GGTCGAGACG_A_TTCCGCTGCC	5	13;14;14;14;14;
TTATATATAA_AT_AAAAGGTTTA	2	10;7;
GGTTCTGCTG_TA_AATATGTACA	8	7;7;8;8;8;7;7;7;
TGCCATTGTA_T_GCGAAGGCCA	6	13;13;14;14;13;13;
ATTATTATAA_T_AAGTATTTTA	6	15;15;12;12;15;12;
TTTTATAGAA_AT_ACCATAGGAG	11	10;10;10;10;10;10;10;10;10;11;11;
GCATTTCGGG_T_GTGATATTTT	5	23;16;19;18;18;
TTTCCTTATA_AT_CTTGGTAACA	4	8;9;9;9;
GCAATTTACT_TA_AGTAAATTGC	3	15;14;12;
TAGTAGTGGT_A_TGAAAAGTTT	6	11;10;10;10;10;11;
CGAATGTTTC_GT_GGACTGGCCG	11	7;8;7;7;7;8;7;7;7;7;8;
AGCTAACAAT_A_TAACACTTGA	2	11;10;
CTATAACAAT_A_CTGAATCATA	2	10;11;
TTTAATATAC_AT_GATTATTGTA	4	8;7;7;7;
TAGTAGACTT_A_TTATTTTGAT	11	12;12;11;11;12;12;12;11;11;11;11;
TTTTTTTTTG_T_GTTTTTTTTT	6	10;10;27;41;33;30;
TATTATTTAG_T_GCTGGACAAA	8	13;14;13;13;13;13;13;14;
GACTATTTAA_T_ATTTTCGTTT	6	14;14;13;13;14;14;
TTGTATAACA_TAT_ATAAGATCAT	2	10;12;
TATTACCTTC_TG_ACCGCAGCTC	7	13;13;13;13;24;24;13;
TATCATTAGG_T_ACAAGGAATT	5	14;14;12;12;12;
TTTATTGTCT_A_TACTATTTTA	7	16;18;18;18;18;16;16;
TACGATATAC_AT_GTATATCGTA	2	8;9;
TTTTTTTTTG_A_TACATGTTAG	4	10;11;10;10;
TAAATGTAAA_AT_TATGTTACTG	5	10;11;11;11;11;
TTTAATAGCT_A_TTAAGGCGCC	8	10;10;11;11;11;11;11;11;
ATTATTTGTA_T_CATCAAACGG	4	14;13;13;13;
ATGAGAGTAC_GA_TAGAGAGAGT	6	10;8;8;8;8;9;
TGAACATTTA_T_AGTGTTACAT	8	12;12;11;12;11;11;11;11;
GCAGCTCGCT_A_GACTGCACCC	5	10;10;11;10;10;
AATATGATTT_TTA_CTTTTCATTA	6	9;10;9;8;11;10;
AAATTAAATG_T_GTGGACATCA	6	24;24;24;24;24;19;
TTTTTAAGAA_T_GTTTTTTTTT	3	10;10;11;
GAATAAAATC_T_AAACAAAAAC	17	11;11;11;11;11;11;11;11;10;11;10;11;11;11;11;11;11;
ATAATATAAT_TA_TGACATATGT	8	7;7;7;7;8;7;7;8;
ATATATTATA_TG_TATGCAAAAC	3	11;8;10;
AATATATATA_AT_TTTGTACAAA	3	7;8;7;
TTATACATAC_AT_AGATTTATTA	8	9;9;11;11;9;11;9;11;
CAACAACCAG_T_ATTCCAATTG	4	11;12;12;12;
ATTGATATAT_A_CATAATACTT	3	16;14;17;
CTCACATTAA_T_AACAACACTT	12	12;12;12;12;12;12;12;12;13;13;13;13;
TCATTTTGTT_A_TTGTCAACGG	9	33;24;31;30;25;29;27;28;26;
GAGTGAGTCT_CA_AACACATATA	3	12;13;12;
TAGCATATCC_T_GATCTCTATA	3	24;27;26;
ATCACAACTA_AT_AATATAATCT	9	7;8;8;8;8;8;8;7;7;
CAACAAAAAC_A_CAACAAGAAA	3	14;13;12;
TATTGTCTTC_T_AATAGCCTTT	6	15;15;15;14;15;15;
TATATATAAT_TA_TTGCTCTTTT	10	7;7;8;8;8;8;8;8;8;8;
AAACACAAAC_CA_AGGCACACAC	3	8;11;11;
GCCATGGGAA_T_GAACGGTAAG	5	11;11;14;12;12;
ATCATCATTC_TTA_TCATTTTTAT	15	7;7;7;8;8;8;8;8;8;8;8;8;8;8;8;
ATTAATGTTT_A_CTGAATTAAG	30	14;14;14;14;14;14;14;14;14;14;14;14;14;14;14;14;13;13;13;13;13;13;13;13;13;13;13;13;13;13;
AAGCTAAAAT_A_TATTATACGT	2	12;13;
ATATTATATA_AT_AAATAAAAAA	4	8;8;11;11;
AACACACATT_TA_CTAAAAATTA	5	10;8;8;8;8;
ATACGTACTT_A_TCCCCCTTTT	7	14;14;13;13;13;13;13;
TCGAAAACAT_A_TGCTTTACAA	8	11;11;11;12;12;12;12;12;
TATTATGTGT_A_TCATAACATT	2	13;16;
AATAACTATG_A_CAAATGGCAA	13	12;12;12;12;11;11;11;11;11;11;14;14;14;
GAAAATATTG_T_AAGGATCCGG	2	10;11;
TTATAATAAC_GT_GCTGAATATA	10	7;7;7;7;7;7;8;7;8;8;
ACCAATGCAA_AT_TTATCTATAT	3	7;7;8;
TTTGGCAATG_A_TGAACAATGC	7	11;10;11;11;11;11;11;
TATTTTATTT_A_CATCTCATTA	4	16;16;16;15;
CCGTTTGAAA_T_AACAAAATGA	5	26;28;27;29;30;
TGTTTTTTTG_T_GATCTCTATA	9	16;32;25;25;25;27;27;24;24;
TTACAATAAC_A_TTGTACCTGG	4	18;18;16;16;
AACAATACAC_A_CAATATTTGT	5	11;11;12;11;11;
GTCTACTGTC_AT_GACAGTAGAC	4	11;12;13;12;
AAACAAAATT_A_CAAACAAACA	10	28;25;27;38;36;24;35;32;31;37;
AAACGAGCGA_T_ATCACTAAGA	5	14;14;13;13;13;
TATATTATAA_T_CAAATGTTTA	7	11;11;11;10;10;10;10;
ATAATAATAA_AAT_TAATAGTAGT	8	11;11;12;12;11;11;11;11;
ACAACAAAAA_CT_CATTCTCTCT	10	9;9;9;9;10;9;9;9;9;9;
TGAATACATG_T_AGTATATGTA	4	15;17;16;15;
ATATTGTATT_A_CAGAAATCGT	3	18;15;16;
ACTTGGACTT_C_ATCCCCCGCG	2	24;30;
ATATTAGTAT_A_GCCGCCAACA	5	12;12;12;11;12;
CATAATATAA_AG_GCGTGCGCAG	14	11;11;11;9;11;11;11;9;11;11;11;11;11;11;
AAATTTTTAA_T_CATTAAGATG	4	16;17;16;16;
TTTAAACAAT_TA_ATTGTTTAAA	3	12;16;12;
CAAGTTTCAT_A_TTATCATAAT	2	16;17;
ATAAGTATCA_AT_TATATTATAT	3	11;11;10;
CACACATACG_CA_CCCACTCACA	9	10;10;10;10;11;11;11;11;11;
ACTTTGTAAC_A_TCACGTGTAT	2	18;16;
TATGTATGAA_GT_AGGTGTGTAT	14	12;12;15;12;15;14;13;12;15;13;15;13;12;15;
TATTAAAATA_AT_AAATATTATA	2	11;10;
TGTACATGTA_TG_TTTCAGTGTT	19	8;8;7;7;7;7;8;8;7;7;7;7;7;7;7;8;8;8;8;
ATTATTAATA_T_CGTAGGAATT	16	11;11;12;11;13;12;11;11;11;11;13;11;11;11;11;13;
CTCATTCTCT_CA_CCTAAAACAG	3	7;7;12;
GTGGTTAGTG_T_AGTTAATTTA	3	14;15;14;
CAGTCAATTG_T_CCATTTTCTT	2	13;10;
ATATATATTT_A_CATCACAGAT	3	10;11;11;
CCTTGTTTGG_T_CTGTGTAAAT	2	18;17;
GCTGAGTTAT_TA_TTAATTATTG	25	7;7;7;7;7;8;8;7;7;7;8;8;8;8;8;7;7;7;7;7;7;7;7;7;7;
TTCACATAGG_TA_TTCATAAATA	9	12;12;7;7;12;16;12;12;10;
AGATAATGAT_A_TACAGCACTC	5	12;12;12;12;13;
CTGGAATGGC_G_AATAACGTAT	5	12;12;11;11;12;
TATTATATTT_TTA_ATCATAATAA	8	8;15;15;13;13;14;14;13;
GGAATATTAT_AC_GATTAGAGGG	9	17;14;18;18;18;12;18;17;18;
TTTATATATG_TA_AACACTTATA	6	10;9;10;10;10;10;
AAAAAAAAAC_A_CAATAACGAC	5	12;13;12;12;12;
ACATAACCGA_T_AAACCAACCA	14	11;11;11;13;12;12;12;13;13;11;11;11;11;11;
TAAAAAAAAA_T_AATACAAAGC	5	27;30;28;28;46;
TATACTTAGA_T_AATTTAAAAA	5	13;12;13;13;13;
TATTGTCGTT_A_CAATTTTATG	5	11;10;11;11;11;
TTTTTAATTT_A_CAAAGATCTA	13	25;31;29;40;33;35;26;32;28;27;34;36;24;
TCTCTCACAA_AC_CAGCTAGCGC	11	17;17;17;17;15;12;12;12;14;14;12;
TAAAATATAT_A_TTAAATTTAA	14	60;28;24;26;35;25;24;32;36;28;26;27;25;31;
TCATTCAGGG_T_GGACCCCCTA	13	15;15;15;15;16;14;14;14;14;14;14;14;14;
TATACATATA_AT_ACTCAAGACA	18	10;10;10;11;10;10;10;10;11;10;10;10;10;10;10;10;10;10;
AACAACTATA_TG_ATTTTTAAAA	13	7;7;7;7;12;12;12;12;12;12;12;12;12;
TTTATTATTA_T_GCAACATAGA	9	15;15;15;15;16;15;15;16;16;
GTTGTTGTTG_T_CGTTTCCTGC	11	12;12;12;12;12;12;12;12;12;12;13;
GTCGATTTAA_T_GCAATTTTTT	8	13;13;14;13;13;13;13;13;
AATACAAAAT_C_ATATGGTCGT	6	11;11;10;10;10;10;
TCTAGGATCT_A_CTAAACATTC	18	25;24;26;26;24;25;29;24;24;27;28;30;27;24;25;25;25;25;
ATTGAGAGAT_AG_TGAGTGAGTG	13	10;10;10;10;10;10;10;13;10;14;13;12;10;
CCCCCGACTT_A_GTCCTAATAT	9	10;10;10;11;11;10;10;10;10;
AAATGTTGAA_AT_AAATAGCACA	6	9;8;9;9;9;9;
ATACCTATAT_A_TACATCTCAT	5	14;14;13;18;19;
AGTTGTATAC_CCG_TTAACATTTA	27	11;11;9;11;11;9;11;11;11;11;11;9;8;9;10;11;10;11;10;9;9;9;9;11;9;9;11;
GATCTCTGGC_AT_CGAAATTAAC	3	10;11;10;
ATTTTGATCT_A_TTATACTCCT	2	14;12;
TACCTATATA_AT_ACATGATATT	2	9;10;
TTTGTGTGTT_TG_TTTATCCGTC	10	8;7;7;8;8;8;8;8;8;8;
CTAACATATG_T_ATTATTATTT	4	10;11;11;10;
TCTAAAAGTC_TA_TGTATATATT	5	12;12;9;9;12;
TATTCAATAA_T_GTACCTATTT	5	13;12;12;12;12;
GAAAAGAAAT_A_TAACTGAAAC	7	10;11;11;11;11;10;11;
AACCCATATA_AT_AAATATACAG	3	9;9;11;
ATATACATTA_TG_CGTGTGTGTG	2	11;12;
GCACACACGG_AC_GCTCACACAG	6	9;10;9;11;9;9;
CGTACTCACT_CA_TACACTCACA	14	9;9;9;9;7;9;7;7;7;7;9;9;9;9;
TATTTACTTA_T_ATCTATTATT	9	39;39;32;35;33;37;24;27;38;
TCATTCGTGG_T_AAATTGGTCT	3	19;19;18;
AGTAACCAGC_T_GTTAATCGTT	5	10;11;11;11;11;
TTAATCGACA_T_AATTCGGATT	4	16;21;24;21;
ATAAAGATTT_A_CGAGTAATAT	5	18;18;19;18;18;
ATTATTAATT_TA_TTGGTATATG	5	8;8;7;7;7;
GGCAAGTCTC_GT_CACGAGTATT	5	11;11;11;8;11;
AATATAGGTT_A_CATTCATACG	7	16;16;16;16;16;21;21;
AACTAAAATT_A_GCAGGAAGAT	2	11;10;
AGTACCTACT_TA_TTATACAATA	2	10;16;
GAGAAGAAAT_A_TTACAAGTAA	5	11;10;10;10;10;
TGCGCAAGTG_AT_TGTGTTTGTG	4	11;12;12;12;
CACTCTATGA_AT_TATATTTTTT	5	9;8;9;9;9;
CTAAAATATG_T_GATCAAATTA	3	16;16;10;
GCTATTATTA_T_ATAATGGAAT	5	12;11;11;11;11;
CCGGCTTCCG_T_AAGGCGGCGT	2	10;14;
AATTTATATC_TA_ATTTTATTAT	42	8;9;8;8;8;8;9;8;8;8;8;8;8;8;8;8;8;8;8;8;8;8;8;8;8;8;8;8;8;8;8;8;8;8;8;8;8;8;8;8;8;8;
ATAATAGATG_T_CATCAAAGAA	3	10;10;11;
TAATCGACAG_T_CATTAGATTT	4	10;10;11;10;
CTACAGAACT_CA_AACACGTGTA	2	15;14;
AAAAGTATTG_T_ACGTGTAACT	4	10;11;10;10;
ATTATATAAG_T_GGTAAATGCT	8	14;14;15;15;15;15;15;15;
TGTATATTTA_T_ACTGTAGTCA	7	16;16;13;14;14;14;14;
ATTATATTTG_TA_TGCATGTTAA	7	9;9;7;7;7;7;7;
AAAAAAAAAT_A_TAAATATAAT	3	10;10;11;
ATATACCAGG_TA_GAATAACTCT	6	8;9;8;8;8;8;
GCTGTTATCG_AT_GTTGGCGGTA	4	12;9;8;8;
GGTATTAGTA_TC_AATTTGTACA	9	8;8;9;9;8;9;8;11;8;
TTTAAATATG_CA_TATACACAGA	4	17;12;12;12;
GATATGCACC_A_GCACGCATAA	2	10;11;
CTGTACTCGC_AT_AAATACTAAA	6	9;10;9;10;9;10;
AATACTGTGA_TAT_CTACTACCTT	5	9;8;8;8;8;
TACGCACACT_CA_CGCGCGCACT	5	12;12;12;10;10;
ACCTATATTC_T_ATTATTTTCT	14	12;12;11;12;11;12;11;12;12;12;12;12;11;11;
TTTTTTTTCG_T_CTATATATTA	8	11;11;11;11;11;11;10;10;
CAAAAATGTA_AT_ACGTTTAAAA	2	9;8;
AGTGTGTGTA_TG_AGAGCTGTGC	2	14;20;
TTAAATTTAA_T_GTTTTTTTTT	13	30;33;40;26;56;29;36;26;27;25;32;24;24;
GGTATATTTC_TA_AATCAAAACA	8	7;7;8;8;7;7;7;7;
TAATAATCAT_A_TTGAATAATA	13	10;11;10;10;10;11;10;11;11;11;11;11;11;
ATTATTATTA_T_AAGTTATTTA	5	10;11;11;11;10;
TGTCATTGTA_T_AAATATATTT	3	25;18;18;
TTCATTATTT_A_CAAATATGAA	15	15;15;16;16;16;16;16;15;15;15;15;15;15;15;15;
AAGTTCTTAA_T_AATTTTAATA	3	12;13;10;
TTTCGGGGTA_TG_ACGTGTGTTT	6	13;19;12;12;13;19;
ATATATATAG_T_AGGATAAATG	6	12;12;11;12;12;12;
CGAGTAGGTA_AAT_CTAATGTAAT	8	10;8;11;11;11;11;11;11;
TTATCACTTG_TTA_CACCTATATA	4	10;9;12;11;
AGTTTTGCAT_AC_ATATAATATA	4	11;11;9;11;
ACAATTGAAT_A_CGAAAAATTC	13	12;12;12;11;11;11;11;11;11;11;11;11;11;
ATTTAACATT_AC_ATATATTATA	8	7;7;7;7;7;7;7;8;
GTTAAAAAAA_AT_CATATTACAA	2	9;8;
TATGGCATCA_T_CATTATTATT	5	14;13;13;13;13;
ATGAATATAA_T_ATCTATCGGA	5	14;14;14;15;15;
ATAGGAATTT_A_TGGTGGGATA	7	11;11;11;10;10;10;10;
AGACCCATTG_A_CGATAATAAT	9	13;12;12;13;13;13;13;12;13;
ATTTTTTTAT_A_CACAAATAAA	4	47;24;26;51;
AAACAATTCT_TA_TTATATTGTA	6	12;12;12;12;12;13;
CGTCGTGTGC_GT_GCGTATTATT	5	10;10;9;10;10;
GATATATATG_TA_TGTAAAATGC	5	9;9;9;9;7;
AAATCAGTCA_T_ATTATTATTA	12	11;11;11;11;11;11;11;11;12;11;11;11;
AATATTTTTA_T_AATAATTACG	16	11;11;11;11;10;10;10;10;10;10;11;11;11;11;11;11;
ATCACTCTCA_CT_GCCGTCGTGT	16	15;14;14;18;12;13;17;14;13;14;15;12;16;13;15;12;
ACACTCACGA_AC_TCACTCACTC	3	11;13;12;
TTTCTTTGTA_T_AATATTCACA	2	16;14;
TTTGTTTGTT_A_TTTATATATA	4	10;12;10;12;
TGCGAGGTCC_GA_ATCACAGAGT	4	10;8;10;10;
CTAAATGTAT_TA_ATTATTTGTA	13	7;7;7;8;8;8;8;8;8;7;7;7;7;
GTGATTTAAT_TA_ATTAAATCAC	2	13;12;
TAAATTTAAA_T_ATATCATTTA	31	31;30;36;34;32;33;35;39;41;25;26;29;38;42;25;38;24;31;37;38;35;33;29;39;41;26;36;32;24;40;30;
ATATAATATT_TA_TGTTGTATAT	12	11;9;9;9;11;9;9;9;9;9;9;9;
TTGTTATACG_TA_TGTAAAATCA	8	15;16;15;14;16;14;15;14;
CTGTATAGTC_TA_TTTATATAAT	14	7;7;7;9;9;9;9;9;7;7;7;7;7;7;
CTGCGCACGC_CT_TTATATTATG	13	11;11;11;11;11;11;12;9;9;9;9;9;9;
TCATTAAAAT_A_TACTTAATTA	2	30;39;
GCACATGCAC_A_CAAGAATAAA	3	11;11;10;
ATATACTTAC_AT_ACATATTACA	5	11;11;10;10;10;
ATATATATAA_T_CATATCACAT	6	11;11;10;10;10;10;
CGTATTTTGG_T_GGTTAGTTGA	6	15;17;16;16;16;16;
ACCGATATAC_AT_TATGTATATT	11	9;9;8;8;8;9;9;9;9;9;9;
AAGTATATGT_A_TACAAATTTC	5	12;12;12;12;11;
ATAAAATATG_AT_CAAATAAATG	5	7;7;7;7;9;
TCTTCCCTTC_CT_TACTCTTTCA	4	7;7;8;7;
CCCTATATAT_AC_GAGTTACGTA	4	11;15;12;13;
GCATTTCGAG_T_GTGATATTTT	2	16;17;
GGTGCTAAAT_TAA_AAAAAAACAA	5	8;8;8;11;10;
ATATACATAC_AT_AGTTTAGTAC	6	8;8;9;9;8;9;
TATATATATA_T_ATATACATCC	3	12;12;13;
TAAATATATT_TA_TTCTAATATT	4	7;8;7;7;
TTATTATAAA_T_AAATATTATT	4	10;11;11;10;
TATTTACATG_TAA_ATAAATCTAA	5	12;9;13;11;8;
TTCCTAAGCC_A_TTCCTAACTT	2	11;12;
ACGTATAATA_T_ATTTTAGCTT	7	12;12;12;13;13;13;13;
ATTATGTACC_TA_TTAAATACGA	5	9;9;9;10;14;
ATGCATAAAT_AG_AATGAAATAT	2	11;12;
GCTATTACAC_TA_AAAAAAAACA	10	8;7;8;8;8;8;8;8;8;8;
GCTTATGTAC_A_TAAATAAAAA	4	13;12;13;12;
CGATTTGTGT_A_TGTAAGTACA	4	10;10;11;11;
ATTATTATAA_T_CTGTTTTCGT	2	13;12;
CAGATTATTG_A_CACTTATAAG	5	13;13;13;13;14;
GAACACTTCA_T_ATCAAATGGA	11	11;11;11;12;12;12;12;12;12;12;12;
AATTCCTTGT_A_CCTAATGATA	3	16;12;12;
TTATTATTTA_T_ATGATTATTA	50	11;11;10;10;10;10;10;10;10;10;10;10;10;10;10;10;10;10;10;10;10;10;10;10;10;10;10;10;10;10;10;10;10;10;10;10;10;10;10;10;10;10;10;10;10;10;10;10;10;10;
ATATATTAAT_A_CTATAATTAA	13	15;14;14;14;14;14;14;14;14;14;14;14;14;
ATATATATCT_A_CATTAGACAT	2	15;14;
TTTTTTTTTC_T_AAACCATTGA	2	34;26;
TGCTTTGGAT_TA_TGAACATGTG	3	10;12;11;
GTTTATAAAT_TA_TGAACACATA	6	10;10;10;10;10;9;
AAAAAATATA_AT_TCATAGAGTG	11	9;8;9;9;9;9;9;9;9;9;9;
ATATATATTC_A_TTCTATAAAT	4	11;10;10;10;
AAAATACTAT_A_GAAAAAAAGT	9	10;10;10;10;10;12;12;12;12;
TAATGAAAAG_TAA_AAATCATATT	11	9;8;10;9;8;10;10;10;10;9;9;
ATAAATTGTA_T_AAACTTTTTT	8	43;54;28;27;25;29;39;26;
TAATATATAA_AT_ACACACATAC	19	9;9;9;9;9;9;9;9;10;10;10;10;10;9;9;9;10;9;9;
AAAAAAAAAT_A_CACAAATAAA	6	27;27;27;25;24;46;
CGGCTATTCG_TA_GATATTGCAT	4	8;8;8;9;
TTATTATATA_T_AGTTATCAGA	9	16;16;16;13;16;16;13;13;13;
ACATACATAA_AT_TATCGTCGTG	8	10;8;8;8;8;8;8;8;
ATATATTTTT_TA_ATAGTATAAT	2	10;11;
AGTGGCGAAT_A_CAAGTATAGT	51	10;10;10;10;10;10;10;10;10;10;10;10;10;10;10;10;10;10;10;10;10;10;10;10;10;10;10;10;10;10;10;10;10;10;10;10;10;10;10;10;10;10;10;10;10;10;10;10;10;10;11;
AAGTTTTTTA_CCG_GTATAATGTA	3	12;11;12;
ATTATATATA_T_GTTTTGTTAT	10	11;11;12;12;12;12;12;12;12;11;
AATCCGAATT_A_TGTCGATTAA	3	22;17;16;
GTGTTTGGGC_GT_GAGTGATTAG	4	10;10;11;10;
TAGGCCAACA_T_AATATATATT	34	15;15;15;15;15;15;15;16;16;15;15;15;15;15;15;15;15;15;15;15;15;15;15;15;15;15;15;15;15;15;15;15;15;15;
CGTTATTTAC_A_TATTTCCAAT	9	10;10;11;10;10;10;10;10;10;
TTAAAGAAAT_A_CTTAATGTGC	11	14;16;16;16;16;19;19;19;19;19;19;
ATTATTTGGT_A_CAGTAAAATA	2	15;14;
CTAGACATAC_AT_AAAAAGTGTG	9	7;7;7;7;10;10;7;7;7;
TACTATTATT_TA_CATACATAAT	13	7;7;7;9;9;7;7;7;7;7;7;7;7;
TATTTCATTA_T_CCTTTCCAAT	4	13;13;11;11;
TATATTTACG_TA_TTATATATAC	3	10;9;9;
AGCGAAATTA_T_AATTTTATTT	8	17;15;15;15;15;15;15;15;
AAAAAAAATT_A_CAACAAATTA	2	33;58;
TATTTTAATG_A_TAATTGTGTA	11	10;10;10;10;10;10;11;11;11;11;11;
ATTATATTAA_AT_AAGAAAAAGA	7	11;11;11;13;13;13;13;
CACATATGTA_TG_TTAAGTCTAC	8	8;7;8;7;7;7;7;7;
TCCGTCTAAG_TA_TTATATACAT	10	13;12;13;13;13;13;13;14;13;12;
TTTTAAAATT_A_CCAATATCAA	5	11;11;11;11;12;
AATGTCTGGT_A_TGAAAATGCG	3	17;15;15;
GCGTGCGCAC_GT_TTGTGTGCGA	4	7;10;7;7;
CCATTTCTGG_T_GTTCATTCAA	6	11;11;12;12;12;12;
CAATTCAAAC_A_TTCAGTTTTA	10	14;13;13;13;13;13;13;13;13;13;
TCTTCGCTGT_TA_ATATAATTGA	4	8;8;7;7;
TTAAATGTGA_T_ATAAATATCA	5	11;11;12;12;12;
TTGTTTGTTG_T_CGATATTTTT	6	10;11;10;10;10;10;
CGTTATATAT_A_TGTATTGTGG	2	11;10;
CGGGCAGTGG_T_GCAAGTGCGG	5	13;14;14;14;14;
GTTATCTATC_TA_AGAATCTAAC	2	11;10;
ACTATTATAA_T_GGCTGAAAAG	5	13;13;13;14;16;
ATAATATATA_AT_TATATATTAT	8	16;15;14;12;13;21;19;20;
TAACGCACCG_TAT_ATTGTACCTG	4	7;8;8;7;
GCGTTTGAAC_GT_ATGTGGGTGC	2	20;18;
TAAACTAACA_T_GTATCTATAA	5	12;12;13;13;12;
ATTATGTATG_TA_AATAATAGTA	11	8;7;9;9;7;7;7;7;7;8;8;
AATATATATA_AT_GTATTATGTA	5	8;8;8;8;11;
TACTTTATTT_TA_TTTATAATAT	14	9;8;8;8;8;8;9;9;9;9;8;8;9;8;
TATTATCATT_A_TGATTTTCAT	6	17;17;17;17;21;21;
AATGTTATGA_T_ACACATAATA	2	16;17;
TGTGTGTGTA_TG_ACTTTTTCAA	7	8;8;8;8;7;7;7;
GTGATAGGTT_AGA_AAGACAAAAA	5	7;8;8;8;8;
ACATGTATGG_T_CAATAAACAT	9	11;11;12;11;11;11;11;11;11;
GTCGTCAAAA_T_CCTCGACGGC	3	25;32;24;
ACACACTTTT_A_TTATAATAAT	3	28;25;24;
GCCGTCTCCA_GT_GCGCGCGCGT	6	8;9;8;9;8;8;
TTTTTGGAAA_T_GTTTTTTTGA	2	29;47;
TTTAAACAAT_TA_GTATTATACA	18	7;7;12;12;12;12;12;12;7;7;7;7;7;7;7;7;7;7;
TGGTACACAT_AC_AATTTATTAA	8	11;10;10;10;10;10;11;10;
TAAACGAGTC_A_GAAACCGAAA	3	10;10;12;
ACAAATCATT_A_TATTTATATA	40	12;12;11;11;11;11;11;11;11;11;11;11;11;11;11;11;11;11;11;11;11;11;11;11;11;11;11;11;11;11;11;11;11;11;11;11;11;11;11;11;
TTTTTTTTTC_T_CCCTTTTTTT	3	10;30;59;
ATATATATGT_A_TATGCTATCG	2	11;12;
TAACCTAGTG_AC_GCCCGCACGC	12	10;10;12;12;10;10;10;10;10;10;10;10;
TTACATATAC_A_TGCAGGCACA	3	11;11;10;
GATAATTATA_T_GCTTGTGAAA	9	18;14;15;14;14;15;14;14;14;
CCTGAATATT_TA_CTCAAATAAC	9	9;9;9;10;8;8;8;8;8;
ATCACACGCG_CA_CGTACGCTCG	3	9;11;11;
GTACAAGTGC_A_CTCGTGATGG	6	11;11;10;10;10;10;
AAATGTTTAC_AT_AGGTATACAT	16	9;10;9;9;7;9;9;9;9;9;10;9;9;9;9;9;
TGTAGCCTGT_A_TATTTCTACA	14	11;11;11;11;10;10;10;10;11;11;11;11;11;10;
ACTATCAATT_A_TTGAGTAAAA	8	12;12;12;13;13;13;13;12;
ACCTACTTAT_A_TTACATACAT	10	12;12;12;12;12;12;12;15;15;15;
GCAATTTTAG_A_TAATATAATT	9	13;14;14;13;13;14;13;13;13;
CGTCATATAT_A_CGAATAAAAA	2	14;17;
ATTATTATTA_T_GAGTAAATAT	4	28;25;30;24;
ACAAAACAAA_T_GTAACAAAAA	16	10;10;10;10;10;11;11;11;11;11;11;11;11;10;10;10;
AATATATGAC_A_TGTATTTTTT	13	11;11;11;11;11;11;11;11;11;10;10;11;11;
ACATTTATAT_A_TGTTAATGTA	2	14;15;
TTAAACCATC_GCC_TATTATTATA	2	13;15;
ACAAAAATCC_A_CAAAACTAAT	3	11;12;12;
TGTGCTCGAC_GT_GCGTGCAGTT	8	7;8;8;8;8;7;7;7;
ATACATATAC_AT_TACATAAATT	8	10;8;8;8;8;8;8;8;
TGTATGTATG_TA_CATACATACA	4	13;12;11;12;
GACTAGACTG_T_AATCTTTTAT	2	11;12;
ATCGATCAAT_A_TGTACCTTTA	2	11;12;
TGTATATATG_AT_ACTTACATTA	18	8;8;8;8;8;8;8;8;8;8;8;8;8;8;8;8;8;9;
AAAAAAGAGC_A_CAAACAAAAA	4	29;29;26;26;
AAAGGAATCG_A_TTCATATACA	9	12;12;11;11;11;11;11;11;10;
TGTAAAAAAG_A_TTAAACAAAA	2	10;11;
CACACCCACC_A_CAACACTGTA	11	10;11;11;11;12;12;10;10;10;12;12;
ATTATTATAA_T_AAACATGTGA	3	16;17;15;
CCTAAATAGT_A_GATACTCTAA	5	11;11;10;10;10;
TACCCGCGCA_TG_TAGGTGTGTA	11	11;11;11;10;10;11;11;11;10;10;10;
ACCAAACCTG_A_CTTTATGACA	4	10;10;10;11;
AAGTTGTTAA_T_AATTTCCAAT	4	14;12;14;14;
AATTATATAA_AT_TATATGTCTT	8	9;9;9;11;9;9;9;9;
TATTTATTTA_T_CAAAATTGTA	22	14;14;14;14;14;14;14;11;14;14;14;14;14;14;14;14;14;14;14;14;14;14;
ATTATTACTA_T_GTTTAATTGT	2	12;13;
ATAAAAAAAA_AT_AAGTAAATTT	3	7;8;9;
TTTTATTTTA_AT_TTTTTTTTGT	2	8;9;
ATTTTTTTTT_A_TACAATACAA	2	25;26;
ATTATTATTT_A_TATAAAAACT	2	11;10;
AAATAATAAT_A_TATTTATATT	3	11;11;12;
TTTGCGTACG_CA_CGTTCATTCA	4	9;9;11;11;
GCTAAATAAC_ATA_TCATCATCGT	6	12;8;12;10;9;10;
AATTGGATGG_A_TATATTGTAA	3	24;25;25;
TAAAGGTACT_A_TTGGTAATAA	12	16;16;16;16;16;16;16;16;20;20;20;20;
GCCACACTCT_CA_CGAGCGACAG	9	7;9;9;9;9;8;8;8;8;
GACGTCTGAC_GTA_AGTAGGCTGC	6	9;8;9;9;9;9;
TGATAATAGG_TA_AAAAAATAGT	4	8;9;9;9;
AGGTATACCA_AT_CATATACTAT	8	8;8;8;8;9;8;8;8;
ATGTGCTATT_TA_TTTCAACATT	7	9;8;9;9;9;9;9;
ACAGGTATAC_A_GATTAACGAA	15	11;11;11;11;11;11;11;11;11;11;11;14;14;14;14;
GCAATAATAG_TAA_AATTAATGTA	35	10;12;10;12;12;12;12;12;12;10;10;10;10;12;12;12;10;10;10;10;10;10;12;10;10;10;10;10;12;12;12;12;12;10;10;
ATTTTTTCTC_TA_TTTTAATACT	22	7;7;8;7;7;7;7;7;7;7;7;7;7;7;7;7;7;7;7;7;8;8;
GTTATGGGTA_T_AAGGCTACTT	9	11;12;11;11;11;10;11;11;11;
TAAATTGTAA_T_ATAGTCATTA	12	13;11;12;11;12;11;11;11;11;11;11;11;
GCTCAAAAGT_A_TAATAAATAT	3	14;12;12;
TTTTGTTGAA_T_ATAATTTATA	9	11;12;12;12;12;12;11;11;11;
TTTTAAAAAT_CA_TATAGTTGTT	6	7;7;7;7;7;12;
AAAAAAAGGG_A_GAAAAAAAAA	2	30;59;
TATATATATT_TA_TGTATTAAAA	6	10;10;10;12;12;12;
TTAACAAGAT_TA_AACTTAGGAC	6	10;8;8;8;8;8;
TGAATGTAAA_AT_TGCTCTAAAT	5	9;9;9;10;9;
TAAGCTGGCG_AT_AATTATTTAA	24	7;8;8;8;8;8;8;8;8;8;8;7;7;7;7;7;7;7;7;7;7;7;7;7;
TGTGCAATGC_GT_GAGTGCGCTC	6	10;9;11;10;9;10;
ATGTAATATG_TA_TGTAAGTATA	5	10;10;11;11;10;
TAATATTGTT_A_TGTTTAGTAT	11	11;11;12;10;11;10;10;11;11;11;11;
CCACTTAATT_CA_TATGCGAGCG	11	10;10;10;10;10;11;11;11;11;11;11;
TGTGTGTGTA_TG_TACGTGTGTT	3	8;7;7;
CGGAAATGAT_A_TGTAATCGGT	6	10;10;11;10;10;10;
TAAAAAGCAA_T_CATTATTAAT	4	11;10;10;10;
GCGCTAGCTG_GT_TTGTGAGAGA	13	14;15;15;16;15;17;17;16;16;16;17;17;17;
ATTTTCGATG_A_CAACCGTCTT	7	11;10;10;11;11;11;10;
AACCGATACC_A_CCTAATCTAT	4	13;13;13;15;
CGCTGCACTC_GT_GCTCTTGTAA	3	10;11;11;
TCTATCTCTA_TC_TTTATATAAC	3	12;12;10;
TGTGAATATT_A_CATCCGATGA	16	13;13;13;13;13;12;12;13;13;14;14;13;13;13;13;13;
ATACTTATAA_AT_TATAGAAATT	19	9;9;10;9;9;9;9;9;9;9;9;9;9;9;9;9;9;9;9;
TATATAACTG_TA_ATATATTAAA	13	10;9;9;11;9;9;9;10;9;9;9;9;9;
TGTATTGTTG_T_GATAGACATT	16	10;10;11;11;10;10;10;10;10;10;10;10;10;10;10;10;
GGCGATTTGT_A_TAGTTTTTAA	2	10;11;
TTTTTTTTTG_T_AACAAAATGA	2	14;22;
CATACGCATT_AC_AAATATACTA	4	11;11;10;10;
TACGTAACTC_GT_ATATATAGGG	7	12;12;12;12;15;15;15;
CATGTACATG_TTA_CACCTATATA	9	11;11;11;8;8;10;11;9;11;
TGTACAAAAC_A_CTAAAAAGAT	2	18;14;
TGTGTGTATA_TG_TAAGTAAGGA	3	9;9;10;
GTTATTATTA_AT_GTGTGTATTT	2	10;12;
GTTTGTTTAT_TTA_ATTATTTATT	4	14;10;10;10;
TTAAATAAAA_AT_TATAATATAT	4	9;9;8;8;
TGTGTGTGTG_TA_TTGTGTGTGT	8	16;18;16;18;16;16;18;18;
ATCTGTGATG_T_AAATATATAT	11	10;11;11;11;10;10;10;10;11;11;11;
TTTTTACTCA_T_GAGGCAGGAA	4	20;20;22;22;
CTCCCTCTCA_CT_ATCTCTCAAC	3	15;12;12;
TCTAATGACT_A_GTTATCTCCG	6	10;10;10;10;12;10;
ATCATTAATA_T_ATTATTATGA	2	11;10;
GTAATATTGA_T_AATAGTACCG	5	11;12;11;11;11;
TATATTATCA_T_AACTCAGGTA	9	26;41;40;24;36;46;42;34;28;
TATATGTAAA_TG_GGTTACGACG	5	21;22;22;21;21;
ATAAAAATAC_T_GTACAGGTAG	4	13;13;12;12;
TGACTTTTGG_T_ACTTTTACAT	3	14;14;13;
TAAGTCTTTG_T_AATTTAATTT	2	19;18;
TTTTTTTTTC_T_GTTTTGTTTT	10	24;25;48;70;26;29;75;34;27;30;
ATTATATTAA_TAT_CGTTTCTATG	2	9;10;
ATTCGGTAAA_T_CTAATTATTG	3	14;15;15;
TTACTTGTAA_T_ATTTCTTCTC	6	10;10;11;10;10;10;
TTTTTTTTAA_T_ATCGCAAACC	2	11;10;
AATACACCAC_CA_TAATGTATAT	2	13;15;
GTGTGTGTAA_GT_TTATTTCCAA	2	20;12;
TTTTTCTTAA_T_ATACCTAATC	4	13;13;14;14;
AAAATATATG_TA_TTTTTAGTTG	14	8;8;8;8;11;8;8;8;8;10;10;10;10;11;
AAATATTATA_AT_CTAAATCTAC	7	7;7;7;8;7;7;7;
TGAATATCAC_AT_AGGTATAAGT	10	10;9;9;9;9;9;10;9;10;9;
ACATTTTTTA_G_TTACTTATTT	4	12;13;13;13;
TTTCGAATAA_AT_AGGTACACCG	11	7;7;7;7;7;9;9;9;7;7;7;
ATTTTTATTA_T_GTACTATTAT	4	12;11;11;11;
GGCACTAACG_CA_CCAAACAAAC	3	11;12;12;
TTTATTATTA_T_ATTTTATGAT	9	12;12;13;12;12;12;12;12;12;
AAGCTTGGTG_T_GCATGATCAT	6	10;10;10;11;11;10;
CGCACCATTT_A_CAGTAACCAG	3	15;16;14;
GGTTGTCTAC_A_CAGGAACGTT	2	14;15;
AATGAGGGAT_AG_AACGAGATAG	5	11;12;12;11;11;
ATATATATAA_AT_AATTATCATA	11	8;10;10;8;8;9;9;9;8;8;8;
CCGGCCAGTC_CA_CGAAACATTC	12	7;8;8;7;8;8;8;7;7;7;7;7;
ATAATAATAG_TAA_TATTTTTCGA	5	7;7;8;8;8;
ACACACACAT_AC_AAACGGTTAC	5	11;11;11;11;10;
AACGATTTTC_T_GTAACTCAAA	9	10;10;10;10;10;10;10;11;11;
TAGTAAGTTG_T_ATAATTTTAA	9	11;11;11;11;11;11;11;10;10;
ATGATCATGC_A_CACCAAGCTT	2	11;10;
TTTATTATTA_T_GTATTAAAAT	2	10;12;
GAAATGTATC_T_GTTTTTAATA	3	10;10;11;
ACACACAAAT_AC_ATACACGCAC	11	10;8;8;8;8;10;10;10;10;10;10;
ATAACAAAAC_A_TATATATAAT	19	10;10;12;11;11;11;11;11;11;11;11;11;11;11;11;11;11;11;11;
GTCCTAAGTT_TA_ATCTTGTTAA	14	8;8;8;10;8;8;8;8;8;8;8;8;8;8;
AATATTCAAT_TA_GGATAGATAA	5	7;8;9;9;8;
GCTTTCCCTC_T_ATTAAATTTG	2	15;16;
TGTTAAATAG_T_ACATAGCAAG	4	10;11;10;10;
AATTATGTCT_A_CAAACATATA	3	11;13;13;
CTCTCTCTCA_CT_CCTAATAATA	7	7;7;7;7;8;8;8;
GTTTCAGTTA_T_ATTTCTTTTC	2	10;11;
ACATTTGGCT_A_TATCCTTTTT	3	10;11;10;
TATAAATAAC_A_TATATGAAAC	5	12;12;12;13;13;
AAATAAATTT_A_TACAATGTTT	5	35;24;27;26;70;
AATTAAATTA_AAT_GATAAAATTA	4	11;13;13;13;
TTTAAATGAT_A_TTTGGCGTGA	6	11;12;12;11;11;11;
AAGTTAGGAA_T_GGCTTAGGAA	2	12;11;
TAATAATAAT_TAA_AAACGGACAG	9	10;10;11;10;10;8;8;10;10;
CCTGTGTAGC_A_CATGCAGATG	3	10;10;11;
ATACTATGTG_TA_TCACACACAT	3	11;12;12;
AATAATATGT_ATA_CAAATAATAA	2	9;10;
TGTTATGAGT_A_CAGTGCCCGT	11	12;11;11;11;11;11;11;11;11;11;11;
GAACCGAATG_T_GTTATTGTGC	45	17;17;17;17;27;25;27;27;24;27;25;26;24;26;25;26;25;24;25;26;24;27;24;24;25;25;25;26;25;26;26;24;26;27;25;27;27;24;27;27;24;25;24;25;26;
TACCAATTCA_T_AACAGTACAA	5	11;11;11;11;12;
AAAACAGACA_AC_ATACCACTCG	4	9;9;10;9;
AAGGCCAGTT_A_CAATTGGCAT	10	18;18;18;19;19;19;19;19;19;19;
GGCATAATAC_GT_TGCGGAAATA	6	9;9;9;9;9;7;
CGCCTGTGTT_TG_AGAATCGGTA	6	12;12;12;15;12;14;
TATGGAAAAC_A_CAAAAAACAA	3	12;12;13;
AATTTAAAAA_T_ATTTATTATA	14	33;25;38;28;30;32;24;27;35;34;26;41;31;29;
ATTAATAAAT_TG_TATGTGTACC	7	10;10;10;11;10;10;10;
TTAGTTTAAG_A_CATCAATCTG	11	10;10;10;10;10;10;10;10;11;10;11;
AAACATTAAC_A_CAAAAAAATA	4	21;21;22;22;
AACTCGATCT_A_CCATCGGTGT	2	12;11;
TAAAAGAGCA_AT_AATTATATAT	8	8;7;8;8;8;8;8;8;
CATATATATA_AT_AGCTATTATT	7	11;11;8;8;8;8;8;
TATATATATA_AT_TTAAAGTAAA	25	9;9;9;9;9;9;9;9;9;9;8;8;8;8;8;8;8;8;8;8;8;8;8;8;8;
TATGTATAAG_TA_TTATGTATTA	6	10;10;11;10;10;10;
GTGTGAGTGG_GT_GCGTATGTGT	6	10;10;11;11;10;10;
TAATTAAATT_TA_TTATGTATAA	2	11;10;
GAAAGAAGTC_A_GCTCGTAAAA	5	12;12;12;13;12;
TCGGTTTGGC_T_GGTTTTCTCG	4	14;11;11;11;
ATCATTAAAT_A_TATTATAATA	5	24;27;24;25;24;
CAAAACAGAC_TA_AATAATAATA	3	7;7;8;
ATCATTTATG_AC_ATACCTAGAC	2	10;12;
ATTATTCATT_A_TAGAATAATT	3	12;11;11;
ACTATTACTG_T_CACATTTTTC	11	11;11;11;11;11;11;11;11;10;10;10;
GAATGTGTAC_AT_TGAAATAATA	9	10;10;11;11;11;11;11;11;11;
TTTCTTTGTA_T_GATCAATTAA	2	16;19;
TTGTTCATGT_TA_TGTATATGAT	4	7;8;7;7;
TACTTTGTAC_AT_AAATATATAT	11	7;7;7;8;7;7;7;7;8;8;7;
AACCGGGAAC_T_ATTCTTGAAC	7	11;10;10;10;11;10;10;
TGCATATATA_T_GGCAATAGGT	12	13;13;13;13;13;13;14;14;14;14;14;14;
TAATAATAAT_A_CAAACTAAAC	3	11;11;10;
CATATTATTA_T_ACAAGCATTT	2	15;26;
ATGTAACACT_A_TAAATGTTCA	11	12;12;11;11;11;11;11;11;11;11;11;
GTTAGAATGT_A_TTTAAAAGTA	12	11;12;12;11;11;11;11;12;12;11;12;11;
TATTTCTTAT_TA_TGATATTGTT	3	8;8;7;
AACTTATTTG_A_TTGTATATTG	4	10;10;11;11;
ATATTCGTCA_C_ACACACACAC	3	27;29;24;
TATTTATATT_TA_CATATATATA	5	7;7;9;9;9;
TTTATTTTAA_T_ATTGGTGGGG	3	19;18;18;
AGGTACTACA_T_GTTTTTTTAC	11	11;11;11;11;11;11;11;11;11;11;10;
TTAATATAAA_AT_ACGTGCGTCA	24	10;10;10;10;10;9;9;9;9;9;9;9;9;9;9;9;9;9;9;9;9;9;9;9;
ATATATATTT_A_TAAAAAGAAA	19	12;12;12;12;12;12;12;12;12;12;12;13;12;12;14;14;14;13;13;
TCGCAATCGG_A_CCTTCGGTGT	2	13;11;
AAAAACTGTC_A_GGAAAAGTTT	3	26;26;25;
AACATACATT_A_TCTAGTCATT	25	15;15;16;15;15;15;15;15;15;15;15;15;15;15;15;15;15;15;15;15;15;15;15;15;15;
AATATGTGTA_TG_CGTGCGTGTG	26	17;17;11;13;15;17;16;13;18;15;15;15;15;17;17;17;12;12;12;12;12;12;13;13;13;13;
CGTATTTTAT_AC_GATGACAGCA	4	12;14;19;13;
CGTTTGTTTG_GT_GCGTTAGTGC	11	11;11;11;11;11;11;11;12;12;12;11;
TGTGCGTGTG_GT_GCGTGTACGT	3	7;9;9;
TAAATTAACT_A_CACTAACCAC	3	15;15;14;
TATTTCCGCA_AC_GTATTATGCC	7	9;9;7;7;9;7;7;
AGATGTGAAT_A_CAATAGTAAT	7	17;20;20;16;16;16;16;
TATAGAGATC_A_CAAAAAAACA	3	15;16;24;
TCGTAGTTAA_C_TATTTCAAAC	7	14;14;13;13;13;13;13;
AATTGTTTTG_T_CAGTGTTGTT	6	12;10;10;10;10;10;
TTTTTTTTCA_AT_AAATGTGTAT	7	10;10;10;11;10;10;11;
ATCAATTCAC_A_CACTATTTCT	7	15;12;13;13;13;13;13;
TCAAATATAG_A_CTACCAATTT	19	10;11;11;11;11;11;10;10;11;10;10;10;10;10;10;10;10;10;10;
TACTAAACAT_A_TAAACAAAAA	3	12;13;12;
ATCCGTGCGA_G_ACGAATATAA	2	11;10;
TCGCACGTCG_T_ATTTCGATCA	7	15;15;15;15;15;13;13;
ATTTTTTTTG_T_ATATATTCTT	5	13;13;14;14;14;
CATAATAAGG_T_AATAACTACT	2	11;10;
TAAGTACCTA_ATT_TTATTGTTCA	13	13;13;12;11;12;13;13;8;8;8;12;12;12;
ATTTAAATGG_TA_TTATACATAT	8	9;8;9;8;8;9;9;9;
TTGCTAACCG_AT_AACTAATAAC	3	7;8;8;
TATAAAAAAA_AC_ATTTCAATTT	7	7;7;7;7;9;9;7;
TAGTCATAAA_T_ACAAAAACAA	7	11;11;11;11;10;10;10;
ATATACATTA_TAT_GGATAATATG	10	7;8;8;8;8;8;8;9;7;7;
TAAAAATAAC_A_TAATAATAAT	2	12;13;
TCTTCTAAAA_AT_TTTTAGAAGA	2	12;11;
GCAAGCACCG_T_CTGTTCATCA	3	11;10;10;
AATTAAACTG_T_GACTTGATAT	2	11;10;
TTTTTTTTTG_T_AAAAAAATGA	8	19;18;18;18;18;18;18;20;
ATCTTGTACA_T_AAAACTTAAA	2	22;20;
ATATATATAT_A_CAAAACAATT	4	14;14;12;12;
TTTGTTTGTG_T_GTTTTTTTTT	2	28;35;
TATACTCGTA_TAT_GTTATTTAGC	3	10;10;9;
GTAGTAGTAG_TAA_AAAAATCATC	3	11;14;13;
ACTTATACTA_T_AACAATTATT	11	10;11;10;10;10;10;10;10;10;10;10;
TATGATGAGG_T_GTAAAGATAA	2	13;16;
